# Supplementary material for: Carbohydrate metabolism and autophagy signature predicts prognosis and immune microenvironment of acute myeloid leukemia
Source: PeerJ. 2026 May 22;14:e21168. doi: 10.7717/peerj.21168 (PMC13200625; doi:10.7717/peerj.21168)
Supplement: Supplemental Information 2 [file peerj-14-21168-s002.xlsx]

## Sheet: Table S1
Supplementary Table S1. The available clinical information of AML samples in TCGA cohort
ID	ELN-risk	Age(year)	FAB	days to death	0/1（0/1）	days to last follow up
TCGA-AB-2949-03B	Poor	58	M0 Undifferentiated		0	699
TCGA-AB-2851-03A	Intermediate/Normal	66	M5	242	1
TCGA-AB-2822-03A	Poor	65	M0 Undifferentiated	973	1
TCGA-AB-2939-03A	Poor	72	M1		0	455
TCGA-AB-2937-03A	Favorable	36	M1	215	1
TCGA-AB-2917-03A	Poor	41	M0 Undifferentiated		0	1216
TCGA-AB-2849-03A	Intermediate/Normal	39	M0 Undifferentiated		0	2220
TCGA-AB-2990-03B	Intermediate/Normal	51	M1		0	457
TCGA-AB-2948-03A	Intermediate/Normal	67	M4	580	1
TCGA-AB-2971-03A	Intermediate/Normal	76	M4	792	1
TCGA-AB-2955-03A	Intermediate/Normal	56	M2	489	1
TCGA-AB-2892-03A	Favorable	42	M4		0	943
TCGA-AB-2898-03A	Poor	69	M1		0	393
TCGA-AB-2857-03A	Poor	54	M6	306	1
TCGA-AB-2928-03A	Poor	43	M1		1	59
TCGA-AB-2866-03A	Intermediate/Normal	67	M1	153	1
TCGA-AB-2927-03A	Intermediate/Normal	88	M1	90	1
TCGA-AB-2956-03A	Intermediate/Normal	61	M5	183	1
TCGA-AB-3011-03A	Intermediate/Normal	21	M1		0	1885
TCGA-AB-2875-03A	Favorable	43	M2		0	212
TCGA-AB-2901-03A	Poor	27	M2		0	59
TCGA-AB-2977-03B	Intermediate/Normal	71	M2	31	1
TCGA-AB-2853-03A	Intermediate/Normal	51	M1	89	1
TCGA-AB-2858-03A	Favorable	75	M2	577	1
TCGA-AB-2810-03A		76	M2	31	1
TCGA-AB-2886-03A	Favorable	26	M2		0	181
TCGA-AB-2806-03A	Favorable	46	M1	945	1
TCGA-AB-2873-03A	Intermediate/Normal	51	M5		0	273
TCGA-AB-2876-03A	Intermediate/Normal	45	M2		0	1219
TCGA-AB-2815-03A	Favorable	49	M4	822	1
TCGA-AB-2963-03A	Intermediate/Normal	56	M1	1642	1
TCGA-AB-2896-03B	Intermediate/Normal	21	M5	214	1
TCGA-AB-3009-03A	Intermediate/Normal	23	M4	577	1
TCGA-AB-2859-03A	Intermediate/Normal	40	M2	304	1
TCGA-AB-2919-03A	Intermediate/Normal	54	M1		0	61
TCGA-AB-3000-03A	Intermediate/Normal	25	M2		0	1249
TCGA-AB-2924-03A	Intermediate/Normal	59	M4		0	90
TCGA-AB-2952-03B	Poor	60	M1	31	1
TCGA-AB-2938-03A	Intermediate/Normal	76	M7	304	1
TCGA-AB-2973-03A	Intermediate/Normal	68	M4	609	1
TCGA-AB-2814-03A	Intermediate/Normal	39	M0 Undifferentiated	792	1
TCGA-AB-2813-03A	Poor	78	M4	31	1
TCGA-AB-2942-03A	Favorable	67	M4		0	641
TCGA-AB-2811-03B	Intermediate/Normal	81	M4	243	1
TCGA-AB-2950-03A	Favorable	34	M2		0	306
TCGA-AB-2959-03A	Intermediate/Normal	71	M0 Undifferentiated	489	1
TCGA-AB-2920-03B	Poor	44	M2	366	1
TCGA-AB-2863-03A	Poor	63	M1	31	1
TCGA-AB-2916-03A	Intermediate/Normal	48	M4		0	882
TCGA-AB-2839-03A	Intermediate/Normal	51	M2	486	1
TCGA-AB-2984-03A	Intermediate/Normal	38	M1		0	1157
TCGA-AB-2881-03A	Favorable	48	M1		0	393
TCGA-AB-2843-03A	Intermediate/Normal	77	M6	215	1
TCGA-AB-2933-03A	Intermediate/Normal	58	M4	122	1
TCGA-AB-2818-03A	Intermediate/Normal	62	M2	303	1
TCGA-AB-2894-03A	Poor	50	M5	181	1
TCGA-AB-2888-03B	Favorable	57	M4		0	334
TCGA-AB-2847-03A	Intermediate/Normal	53	M1	608	1
TCGA-AB-2870-03A	Favorable	76	M1	153	1
TCGA-AB-2899-03A	Intermediate/Normal	76	M4	671	1
TCGA-AB-2812-03A	Intermediate/Normal	25	M2	366	1
TCGA-AB-2817-03A	Poor	64	M2	273	1
TCGA-AB-2970-03A	Intermediate/Normal	34	M4	305	1
TCGA-AB-2821-03A	Poor	64	M1	822	1
TCGA-AB-2828-03A	Favorable	55	M4		0	2284
TCGA-AB-2845-03B	Intermediate/Normal	37	M2	304	1
TCGA-AB-2883-03A	Poor	60	M5		0	730
TCGA-AB-2912-03A	Poor	63	M4	274	1
TCGA-AB-2893-03A	Poor	45	M5	212	1
TCGA-AB-2966-03A	Intermediate/Normal	57	M2	854	1
TCGA-AB-2935-03A	Poor	66	M4	61	1
TCGA-AB-2996-03A	Intermediate/Normal	74	M2		0	1581
TCGA-AB-2987-03A	Intermediate/Normal	75	M5	184	1
TCGA-AB-2913-03A	Poor	61	M0 Undifferentiated		0	1216
TCGA-AB-2884-03A	Intermediate/Normal	44	M1	731	1
TCGA-AB-2882-03A	Poor	73	M2	365	1
TCGA-AB-2981-03B	Intermediate/Normal	35	M5		0	487
TCGA-AB-2877-03A	Intermediate/Normal	60	M1		0	638
TCGA-AB-2865-03A	Intermediate/Normal	75	M1	61	1
TCGA-AB-2867-03A	Intermediate/Normal	66	M2	184	1
TCGA-AB-2808-03A	Intermediate/Normal	23	M2		0	2861
TCGA-AB-2856-03A	Intermediate/Normal	63	M4	150	1
TCGA-AB-2830-03A	Intermediate/Normal	64	M4	275	1
TCGA-AB-2929-03A	Poor	71	M0 Undifferentiated	123	1
TCGA-AB-2836-03A	Intermediate/Normal	35	M4	518	1
TCGA-AB-2900-03A	Intermediate/Normal	70	M1	184	1
TCGA-AB-2826-03A	Intermediate/Normal	64	M4	731	1
TCGA-AB-2844-03A	Intermediate/Normal	63	M2	122	1
TCGA-AB-2908-03A	Poor	81	M2	31	1
TCGA-AB-2992-03A	Intermediate/Normal	32	M1	1706	1
TCGA-AB-2825-03A	Intermediate/Normal	31	M5	212	1
TCGA-AB-2869-03A	Intermediate/Normal	64	M2		0	243
TCGA-AB-2979-03B	Intermediate/Normal	30	M1		0	671
TCGA-AB-2911-03A	Poor	51	M4		0	1186
TCGA-AB-2983-03A	Intermediate/Normal	45	M0 Undifferentiated	335	1
TCGA-AB-2871-03A	Intermediate/Normal	51	M1		0	153
TCGA-AB-2889-03A	Favorable	55	M4		0	304
TCGA-AB-2878-03A	Poor	47	M2	365	1
TCGA-AB-3008-03A	Intermediate/Normal	22	M1	822	1
TCGA-AB-3002-03A	Intermediate/Normal	68	M2	1431	1
TCGA-AB-2914-03A	Favorable	22	M2		0	792
TCGA-AB-2846-03A	Favorable	57	M4	1402	1
TCGA-AB-2986-03A	Intermediate/Normal	31	M2	212	1
TCGA-AB-2834-03A	Intermediate/Normal	33	M4	245	1
TCGA-AB-2805-03A	Intermediate/Normal	77	M0 Undifferentiated	577	1
TCGA-AB-2819-03A	Favorable	52	M2		0	2496
TCGA-AB-2988-03B	Intermediate/Normal	67	M1	30	1
TCGA-AB-2976-03A	Intermediate/Normal	53	M1	915	1
TCGA-AB-2995-03A	Intermediate/Normal	63	M2		0	1551
TCGA-AB-2895-03A		41	M1	153	1
TCGA-AB-2874-03A	Poor	59	M2		0	396
TCGA-AB-2965-03A	Intermediate/Normal	60	M4	335	1
TCGA-AB-2835-03A	Intermediate/Normal	48	M5		0	1673
TCGA-AB-2885-03A	Poor	71	M0 Undifferentiated	214	1
TCGA-AB-2936-03A	Intermediate/Normal	61	M0 Undifferentiated		0	59
TCGA-AB-2880-03A	Intermediate/Normal	24	M1		1	424
TCGA-AB-2925-03A	Intermediate/Normal	57	M5	243	1

## Sheet: Table S2
Supplementary Table S2. GSE37642 (GPL96) clinical feature
ID	Age（year）	FAB	alive/dead（0/1）	days to last follow up/death（Year）
GSM923596	67	M1	1	0.509589
GSM923597	45	M1	0	9.69041
GSM923598	51	M1	1	0.336986
GSM923599	42	M1	0	9.30137
GSM923600	56	M1	1	0.0821918
GSM923602	56	M4	1	2.26575
GSM923603	66	M4	0	2.04384
GSM923604	66	M1	1	0.635616
GSM923605	74	M1	1	0.350685
GSM923606	60	M1	0	5.35068
GSM923607	70	M2	1	0.230137
GSM923608	63	M2	1	0.117808
GSM923609	72	M2	1	1.35068
GSM923611	75	M2	1	0.868493
GSM923612	50	M2	1	0.227397
GSM923614	50	M0	1	0.473973
GSM923615	68	M6	1	0.964384
GSM923616	64	M4	1	0.805479
GSM923617	58	M2	1	1.15068
GSM923618	37	M2	0	9.25753
GSM923619	61	M2	1	1.63014
GSM923623	78	M4	0	8.88219
GSM923624	44	M4	0	8.60548
GSM923625	63	M4	1	1.13151
GSM923626	60	M4	0	8.53973
GSM923627	35	M1	1	0.090411
GSM923628	44	M2	1	1.10411
GSM923629	64	M4	1	1.16438
GSM923630	66	M2	1	1.18904
GSM923631	48	M5	1	0.180822
GSM923632	66	M4	1	1.35068
GSM923633	52	M2	1	1.80274
GSM923634	63	M2	0	0.186301
GSM923636	69	M4	1	1.42192
GSM923638	47	M6	1	1.8
GSM923639	65	M1	1	0.120548
GSM923640	26	M2	1	5.83014
GSM923641	60	M5	0	0.424658
GSM923642	49	M4	0	2.16986
GSM923643	64	M4	1	0.745205
GSM923646	32	M2	1	0.0958904
GSM923647	68	M2	1	0.50137
GSM923648	41	M4	1	0.128767
GSM923650	54	M2	0	9.92055
GSM923651	78	M0	1	0.219178
GSM923652	63	M2	0	3.93699
GSM923654	36	M2	1	0.926027
GSM923655	63	M1	1	2.94521
GSM923656	50	M6	0	1.48493
GSM923657	61	M4	0	5.94521
GSM923658	59	M1	1	0.126027
GSM923659	65	M1	1	0.115068
GSM923660	67	M4	1	1.07671
GSM923661	65	M1	1	5.21096
GSM923662	29	M2	0	8.95068
GSM923663	29	M4	1	1.77534
GSM923664	63	M4	1	2.36164
GSM923665	48	M2	0	3.95616
GSM923668	70	M1	1	0.0958904
GSM923669	72	M2	1	0.416438
GSM923672	58	M4	0	1.69589
GSM923673	71	M2	1	0.0958904
GSM923674	56	M5	1	0.142466
GSM923675	73	M6	1	0.0821918
GSM923677	76	M2	1	0.936986
GSM923679	77	M1	1	0.0958904
GSM923680	68	M2	1	0.4
GSM923681	48	M6	1	0.50411
GSM923682	65	M4	1	0.69589
GSM923683	52	M6	1	0.323288
GSM923684	71	M2	1	0.205479
GSM923685	71	M1	1	0.224658
GSM923686	60	M1	1	0.126027
GSM923687	36	M2	1	1.4274
GSM923688	73	M2	1	0.589041
GSM923689	24	M1	1	1.01096
GSM923690	62	M2	1	0.953425
GSM923691	68	M4	1	1.4274
GSM923692	69	M2	1	0.630137
GSM923693	39	M2	1	0.172603
GSM923694	63	M6	1	0.720548
GSM923695	69	M4	1	0.284932
GSM923696	59	M0	1	0.654795
GSM923697	63	M2	1	1.01918
GSM923698	74	M2	1	0.19726
GSM923700	66	M2	1	0.994521
GSM923701	59	M2	1	0.830137
GSM923703	58	M2	1	1.49863
GSM923704	64	M2	1	1.55616
GSM923705	41	M2	0	12.3315
GSM923707	70	M4	1	4.09041
GSM923708	64	M2	1	1.26849
GSM923709	42	M1	0	8.64384
GSM923710	66	M1	1	1.17808
GSM923711	34	M5	1	1.15616
GSM923712	48	M1	1	0.117808
GSM923714	55	M4	1	0.145205
GSM923715	52	M4	1	0.70411
GSM923716	64	M0	1	2.09041
GSM923717	54	M5	1	0.810959
GSM923718	48	M5	0	5.3863
GSM923719	49	M5	0	0.578082
GSM923720	48	M5	1	0.526027
GSM923721	26	M1	0	7.29863
GSM923722	63	M5	1	0.512329
GSM923724	64	M1	1	0.616438
GSM923725	62	M4	1	0.589041
GSM923726	63	M4	1	0.268493
GSM923727	24	M7	1	0.569863
GSM923728	60	M4	1	0.109589
GSM923729	33	M1	0	2.84658
GSM923730	30	M0	1	0.816438
GSM923731	28	M1	0	1.8
GSM923732	52	M1	1	5.87397
GSM923733	66	M1	1	0.90137
GSM923734	41	M2	1	0.112329
GSM923735	53	M4	1	5.30137
GSM923736	57	M2	1	0.271233
GSM923738	68	M4	0	0.167123
GSM923739	70	M4	1	0.378082
GSM923740	29	M2	0	12.2849
GSM923741	61	M4	1	0.20274
GSM923742	60	M2	0	11.1863
GSM923743	52	M2	1	2.4
GSM923745	75	M2	1	0.616438
GSM923746	63	M1	1	0.208219
GSM923747	42	M2	0	10.7562
GSM923748	51	M2	0	4.26301
GSM923749	32	M2	1	2.03836
GSM923751	41	M2	0	10.8192
GSM923752	36	M2	0	9.38356
GSM923753	42	M2	0	10.3699
GSM923754	56	M2	1	0.145205
GSM923755	38	M2	0	8.84384
GSM923756	39	M2	0	1.55068
GSM923757	69	M2	0	7.75616
GSM923758	41	M2	0	7.44384
GSM923759	20	M2	1	0.178082
GSM923760	57	M2	1	0.126027
GSM923778	52	M4	0	8.94521
GSM923779	65	M4	1	0.920548
GSM923780	20	M4	0	4.1726
GSM923781	37	M4	0	11.4493
GSM923782	33	M4	0	11.4137
GSM923783	41	M4	1	2.09315
GSM923784	62	M4	1	3.74521
GSM923785	39	M4	1	4.08493
GSM923786	39	M4	0	10.1671
GSM923787	53	M4	0	9.72329
GSM923789	28	M4	0	10.7836
GSM923790	42	M4	0	10.2027
GSM923791	29	M4	0	4.19452
GSM923792	36	M4	0	10.4822
GSM923794	49	M4	0	9.99726
GSM923795	35	M4	0	3.56712
GSM923796	55	M1	1	0.090411
GSM923797	37	M4	0	11.9123
GSM923798	71	M4	1	3.89589
GSM923799	20	M4	0	7.8411
GSM923800	40	M4	0	8.59178
GSM923801	57	M4	1	1.4137
GSM923802	18	M4	0	5.2137
GSM923803	22	M4	0	8.47397
GSM923804	34	M4	0	8.48767
GSM923805	57	M4	1	0.117808
GSM923806	39	M2	1	0.178082
GSM923807	66	M4	0	9.76438
GSM923809	54	M5	1	1.78082
GSM923810	30	M4	1	0.980822
GSM923812	35	M1	1	0.945205
GSM923814	41	M5	1	0.136986
GSM923816	53	M5	1	0.736986
GSM923818	57	M4	1	0.208219
GSM923819	45	M4	0	9.93151
GSM923821	33	M5	1	6.29589
GSM923822	38	M4	0	0.271233
GSM923824	53	M5	1	1.14521
GSM923826	40	M5	0	8.19178
GSM923827	26	M5	0	9.99452
GSM923829	21	M1	0	8.90959
GSM923830	30	M5	0	5.54247
GSM923831	68	M5	1	0.786301
GSM923832	53	M5	1	0.841096
GSM923833	58	M5	1	0.167123
GSM923835	42	M4	1	2.51507
GSM923836	76	M6	1	3.02466
GSM923837	76	M2	1	6.63836
GSM923838	74	M1	1	0.668493
GSM923839	54	M1	1	0.210959
GSM923841	55	M6	0	4.24384
GSM923842	59	M4	1	0.410959
GSM923843	33	M2	1	6.66301
GSM923844	65	M2	1	0.465753
GSM923845	30	M2	1	0.241096
GSM923846	64	M2	1	2.10959
GSM923848	45	M4	0	7.44384
GSM923849	55	M2	1	1.67397
GSM923850	45	M2	1	0.690411
GSM923851	62	M2	0	3.90685
GSM923852	28	M1	0	1.17534
GSM923853	62	M0	1	0.715068
GSM923854	73	M4	0	10.5315
GSM923855	47	M2	1	1.71507
GSM923856	34	M6	0	10.1616
GSM923857	50	M2	1	0.682192
GSM923858	38	M5	1	10.126
GSM923859	34	M0	0	9.91507
GSM923860	46	M4	1	0.29589
GSM923861	43	M2	1	0.331507
GSM923862	65	M5	1	0.136986
GSM923863	61	M4	1	0.843836
GSM923864	73	M2	1	0.715068
GSM923865	19	M2	0	11.0329
GSM923866	63	M5	1	1.27671
GSM923867	52	M2	1	0.775342
GSM923868	59	M4	0	11.8986
GSM923869	49	M4	1	0.169863
GSM923870	72	M2	1	0.8
GSM923871	66	M5	1	0.334247
GSM923872	54	M2	1	0.30411
GSM923873	62	M2	1	0.10137
GSM923874	43	M4	0	8.23014
GSM923875	40	M2	1	0.572603
GSM923876	25	M1	0	11.5452
GSM923877	70	M1	1	0.706849
GSM923878	26	M2	1	0.117808
GSM923879	20	M1	1	1.70685
GSM923880	48	M4	1	0.0876712
GSM923881	69	M2	1	0.273973
GSM923882	46	M2	0	12.5945
GSM923883	49	M6	1	1.63014
GSM923884	47	M6	1	1.96438
GSM923885	71	M1	1	0.649315
GSM923886	49	M2	0	12.0959
GSM923888	62	M2	1	0.342466
GSM923889	27	M4	1	0.882192
GSM923890	52	M0	1	0.164384
GSM923891	69	M1	1	0.339726
GSM923892	60	M2	1	0.70411
GSM923893	54	M4	1	1.21644
GSM923894	71	M6	1	0.117808
GSM923895	67	M1	1	0.109589
GSM923896	75	M1	1	0.142466
GSM923897	67	M1	1	0.446575
GSM923898	39	M5	0	10.5534
GSM923899	60	M1	1	1.64932
GSM923900	72	M5	0	9.97808
GSM923901	45	M1	1	0.657534
GSM923902	49	M1	1	0.30137
GSM923903	53	M6	1	0.484932
GSM923904	40	M5	1	0.709589
GSM923905	47	M1	1	1.14247
GSM923906	71	M2	0	0.8
GSM923907	77	M1	1	0.0849315
GSM923908	20	M4	1	0.931507
GSM923909	60	M2	1	2.17534
GSM923910	78	M1	1	0.172603
GSM923911	75	M1	1	0.265753
GSM923912	40	M1	1	0.0931507
GSM923913	53	M1	1	2.39178
GSM923914	44	M4	1	0.693151
GSM923915	53	M4	1	0.865753
GSM923916	72	M1	1	0.520548
GSM923917	55	M1	1	0.632877
GSM923918	68	M1	1	0.726027
GSM923919	47	M4	0	7.70411
GSM923920	38	M4	1	0.747945
GSM923921	69	M2	1	1.33973
GSM923924	61	M2	1	0.512329
GSM923925	57	M2	0	10.0603
GSM923926	37	M2	0	8.13151
GSM923927	58	M4	0	5.35342
GSM923928	57	M4	0	8.66027
GSM923931	39	M2	0	10.9288
GSM923932	67	M4	1	1.02466
GSM923933	32	M2	0	8.28493
GSM923934	49	M4	0	8.13151
GSM923935	71	M4	1	3.81096
GSM923936	83	M2	1	0.326027
GSM923938	44	M4	0	3.34795
GSM923939	66	M2	1	1.90411
GSM923940	59	M1	1	0.090411
GSM923941	65	M2	1	0.408219
GSM923942	36	M4	1	0.887671
GSM923943	66	M2	1	0.835616
GSM923944	63	M1	1	1.87123
GSM923945	54	M4	1	12.3342
GSM923946	37	M4	1	2.76164
GSM923947	55	M2	1	3.34521
GSM923948	75	M4	1	0.115068
GSM923949	44	M2	1	0.967123
GSM923950	55	M5	1	0.887671
GSM923951	69	M2	1	0.531507
GSM923952	69	M1	0	3.93425
GSM923953	68	M1	1	0.484932
GSM923954	68	M5	1	1.53973
GSM923955	67	M1	1	8.66575
GSM923956	60	M2	1	1.76986
GSM923957	65	M1	1	0.643836
GSM923958	71	M4	1	11.0384
GSM923959	40	M5	0	11.126
GSM923960	38	M1	0	11.9507
GSM923961	43	M2	0	8.68219
GSM923962	57	M5	1	0.408219
GSM923963	57	M5	1	8.1589
GSM923964	59	M1	0	13.7616
GSM923965	29	M1	1	3.2411
GSM923966	61	M4	0	12.2575
GSM923967	61	M2	1	0.630137
GSM923968	53	M4	1	0.142466
GSM923969	56	M5	1	2.65753
GSM923970	53	M4	0	12.5699
GSM923971	32	M1	1	0.293151
GSM923972	77	M1	1	0.824658
GSM923973	64	M2	1	0.265753
GSM923974	72	M1	1	4.5863
GSM923975	63	M1	1	0.0958904
GSM923976	42	M1	0	12.274
GSM923977	57	M5	1	1.70137
GSM923978	53	M0	1	0.139726
GSM923979	50	M2	1	0.20274
GSM923980	73	M0	1	1.00274
GSM923981	69	M1	1	2.21644
GSM923982	54	M2	1	0.169863
GSM923983	73	M2	1	5.57534
GSM923984	25	M5	1	1.38904
GSM923985	42	M5	1	2.2274
GSM923986	47	M1	1	0.791781
GSM923987	41	M1	0	0.819178
GSM923989	64	M7	1	0.309589
GSM923990	63	M0	1	1.99726
GSM923991	77	M4	1	0.293151
GSM923993	31	M5	1	1.69863
GSM923994	80	M4	1	0.29863
GSM923997	69	M4	1	0.128767
GSM923998	72	M4	1	0.564384
GSM923999	30	M1	1	0.191781
GSM924000	61	M2	1	1.85205
GSM924001	69	M1	1	0.334247
GSM924002	61	M4	1	2.30137
GSM924003	70	M1	1	1.12877
GSM924005	67	M0	1	1.3863
GSM924006	65	M2	1	0.416438
GSM924008	70	M2	1	0.380822
GSM924009	66	M2	1	0.884932
GSM924012	74	M2	1	1.69589
GSM924013	65	M1	1	0.115068
GSM924015	48	M6	1	1.93425

## Sheet: Table S3
Supplementary Table S3. GSE37642 (GPL570) clinical feature
ID	Age（year）	FAB	alive/dead（0/1）	days to last follow up/death（Year）
GSM924441	65	M1	1	0.816438
GSM924445	62	M1	1	0.69863
GSM924446	55	M1	1	2.90959
GSM924447	74	M1	1	0.580822
GSM924448	43	M1	0	9.59452
GSM924449	45	M1	1	0.109589
GSM924450	49	M2	1	0.265753
GSM924451	50	M1	1	1.30685
GSM924452	33	M4	0	1.04658
GSM924455	48	M2	1	0.99726
GSM924456	51	M2	1	0.394521
GSM924457	37	M4	1	0.452055
GSM924458	31	M2	0	6.01918
GSM924460	74	M2	1	0.117808
GSM924461	48	M5	0	8.05479
GSM924462	50	M2	1	1.43014
GSM924463	60	M6	1	0.39726
GSM924464	45	M7	0	3.14795
GSM924465	64	M2	0	5.89041
GSM924466	32	M2	1	1.29315
GSM924468	63	M5	1	0.8
GSM924469	55	M5	1	0.835616
GSM924470	60	M2	1	0.830137
GSM924472	49	M4	0	1.93699
GSM924474	39	M5	1	4.59452
GSM924476	74	M5	0	7.99178
GSM924478	54	M0	1	1.52055
GSM924479	55	M1	1	0.315068
GSM924480	74	M4	1	0.147945
GSM924481	38	M2	1	8.08219
GSM924482	33	M5	1	2.52877
GSM924483	57	M1	1	0.882192
GSM924485	59	M5	1	1.06575
GSM924487	34	M4	1	4.76986
GSM924488	71	M2	1	3.06849
GSM924489	52	M2	1	1.2
GSM924490	55	M5	1	1.48219
GSM924491	43	M5	1	0.342466
GSM924492	43	M2	0	7.08493
GSM924493	72	M1	1	0.10137
GSM924494	29	M4	0	0.271233
GSM924496	41	M1	0	5.7863
GSM924497	68	M0	1	4.08767
GSM924498	18	M1	0	9.21096
GSM924499	49	M4	1	0.158904
GSM924500	64	M0	1	3.1726
GSM924501	75	M5	1	0.276712
GSM924502	65	M4	1	1.98082
GSM924503	61	M2	1	6.15616
GSM924504	35	M2	0	7.92877
GSM924505	64	M2	1	0.99726
GSM924506	61	M2	1	3.23562
GSM924507	67	M1	0	8.29041
GSM924508	47	M2	0	3.20548
GSM924509	36	M6	0	3.10137
GSM924510	51	M2	0	7.72055
GSM924511	50	M2	0	10.737
GSM924512	61	M2	1	0.465753
GSM924513	72	M2	1	1.08767
GSM924515	62	M4	0	7.39452
GSM924516	75	M1	1	0.726027
GSM924517	68	M2	0	8.49041
GSM924518	77	M1	1	2.23562
GSM924519	54	M2	1	3.50685
GSM924520	66	M0	1	3.56986
GSM924521	67	M2	1	0.586301
GSM924522	24	M2	0	8.11781
GSM924524	40	M2	0	8.23836
GSM924525	79	M1	1	0.10411
GSM924526	66	M1	0	10.0795
GSM924527	50	M2	1	1.42192
GSM924528	45	M1	1	1.3726
GSM924529	60	M6	1	0.684932
GSM924532	68	M6	1	0.413699
GSM924533	69	M2	1	0.605479
GSM924534	58	M1	1	0.627397
GSM924535	52	M2	1	6.66575
GSM924536	50	M1	1	1.64932
GSM924537	74	M6	1	0.394521
GSM924538	79	M2	1	0.463014
GSM924539	76	M2	0	0.145205
GSM924540	36	M2	1	2.99452
GSM924541	62	M2	1	0.219178
GSM924542	56	M2	1	0.657534
GSM924543	66	M4	1	0.964384
GSM924544	55	M4	0	7.25753
GSM924545	22	M1	1	0.712329
GSM924546	68	M5	1	0.865753
GSM924547	69	M1	1	1.70959
GSM924548	43	M4	0	8.36438
GSM924550	85	M1	0	3.24384
GSM924551	62	M5	1	0.942466
GSM924552	62	M2	1	3.54795
GSM924553	74	M4	0	8.05205
GSM924554	62	M1	1	1.2137
GSM924555	64	M2	1	0.205479
GSM924556	67	M2	1	2.19452
GSM924558	32	M2	0	9.50137
GSM924560	66	M6	0	8.9726
GSM924561	44	M0	1	1.34247
GSM924563	56	M6	0	8.16164
GSM924564	63	M0	1	1.40548
GSM924565	65	M2	1	0.0876712
GSM924566	44	M2	1	0.158904
GSM924567	70	M5	1	0.131507
GSM924568	64	M2	0	3.46027
GSM924569	62	M2	1	1.66301
GSM924570	65	M1	1	2.16164
GSM924572	54	M2	1	0.0958904
GSM924573	78	M5	1	1.50137
GSM924574	65	M4	0	1.11507
GSM924575	43	M1	1	0.372603
GSM924576	23	M2	1	0.263014
GSM924577	33	M1	1	0.128767
GSM924578	61	M0	1	0.936986
GSM924579	31	M5	1	0.309589

## Sheet: Table S4
Supplementary Table S4. GSE71014 clinical feature
ID	days to last follow up/death（Year）	alive/dead（0/1）
GSM1825455	1.64167	0
GSM1825456	6.26667	1
GSM1825457	1.59167	0
GSM1825458	0.75	1
GSM1825459	0.75	1
GSM1825460	0.5	0
GSM1825461	0.875	0
GSM1825462	6.48333	0
GSM1825463	1.23333	0
GSM1825464	0.541667	0
GSM1825465	4.03333	0
GSM1825466	0.416667	0
GSM1825467	0.375	1
GSM1825468	7.38333	0
GSM1825469	0.75	0
GSM1825470	7.50833	0
GSM1825471	7.48333	0
GSM1825472	7.38333	0
GSM1825473	0.291667	1
GSM1825474	2.08333	1
GSM1825475	7.64167	0
GSM1825476	0.416667	0
GSM1825477	0.25	1
GSM1825478	1.45833	0
GSM1825479	0.479167	0
GSM1825480	0.0666667	1
GSM1825481	0.583333	0
GSM1825482	1.41667	1
GSM1825483	0.416667	0
GSM1825484	8.44167	0
GSM1825485	3.95833	0
GSM1825486	1.33333	1
GSM1825487	1.41667	1
GSM1825488	0.416667	0
GSM1825489	0.375	1
GSM1825490	8.25833	0
GSM1825491	0.875	1
GSM1825492	0.00833333	1
GSM1825493	0.104167	0
GSM1825494	0.583333	1
GSM1825495	0.0833333	1
GSM1825496	0.25	0
GSM1825497	5.50833	1
GSM1825498	1	1
GSM1825499	2.58333	0
GSM1825500	0.666667	1
GSM1825501	0.0583333	1
GSM1825502	1.66667	1
GSM1825503	9.00833	0
GSM1825504	1.5	1
GSM1825505	9.78333	0
GSM1825506	6.75	0
GSM1825507	2.58333	0
GSM1825508	1.29167	1
GSM1825509	1.20833	1
GSM1825510	0.625	1
GSM1825511	1.83333	0
GSM1825512	3.39167	0
GSM1825513	1.125	1
GSM1825514	15.4333	0
GSM1825515	0.916667	0
GSM1825516	0.0583333	1
GSM1825517	11.6333	0
GSM1825518	0.0833333	1
GSM1825519	0.583333	1
GSM1825520	0.0416667	1
GSM1825521	0.75	0
GSM1825522	0.333333	1
GSM1825523	2.11667	0
GSM1825524	4.79167	0
GSM1825525	1.89167	0
GSM1825526	4.06667	1
GSM1825527	4.61667	0
GSM1825528	0.0833333	1
GSM1825529	0.508333	1
GSM1825530	1.58333	0
GSM1825531	0.675	0
GSM1825532	0.35	0
GSM1825533	0.45	0
GSM1825534	1.98333	0
GSM1825535	3.25	0
GSM1825536	2.91667	0
GSM1825537	0.641667	1
GSM1825538	0.383333	0
GSM1825539	2.26667	0
GSM1825540	2.24167	0
GSM1825541	3.475	0
GSM1825542	0.391667	0
GSM1825543	0.383333	0
GSM1825544	2.70833	0
GSM1825545	3.06667	0
GSM1825546	1.56667	0
GSM1825547	1.1	0
GSM1825548	3.075	0
GSM1825549	2.84167	0
GSM1825550	0.458333	0
GSM1825551	0.9	0
GSM1825552	0.5	0
GSM1825553	2.49167	0
GSM1825554	0.941667	0
GSM1825555	0.541667	0
GSM1825556	1.15833	0
GSM1825557	2.125	0
GSM1825558	2.39167	1

## Sheet: Table S5
Supplementary Table S5. GSE12417 (GPL96) clinical feature
ID	Age（year）	FAB	alive/dead（0/1）	days to last follow up/death（Days）
GSM311598	62	M4	1	4
GSM311599	59	M4	0	104
GSM311600	66	M2	1	432
GSM311601	66	M4	0	280
GSM311603	52	M2	1	657
GSM311604	66	M1	1	427
GSM311605	34	M5	1	421
GSM311606	48	M1	1	41
GSM311607	56	M5	1	1
GSM311608	55	M4	1	51
GSM311609	52	M4	1	253
GSM311610	64	M0	1	761
GSM311611	54	M5	1	294
GSM311612	48	M5	0	719
GSM311613	49	M5	0	209
GSM311614	48	M5	1	190
GSM311615	26	M1	0	317
GSM311616	25	M2	1	190
GSM311617	66	M2	1	8
GSM311618	66	M4	0	72
GSM311619	61	M1	0	860
GSM311620	64	M1	1	223
GSM311621	62	M4	1	214
GSM311622	61	M1	1	33
GSM311623	72	M1	1	3
GSM311624	76	M6	0	924
GSM311625	76	M2	0	1176
GSM311626	74	M1	1	240
GSM311627	54	M1	1	75
GSM311628	78	M2	1	4
GSM311629	63	M1	1	18
GSM311630	55	M6	0	1103
GSM311631	41	M4	0	1176
GSM311632	45	M4	0	1176
GSM311633	62	M2	0	842
GSM311634	28	M1	0	425
GSM311635	62	M0	1	257
GSM311636	73	M4	0	1176
GSM311637	47	M2	0	366
GSM311638	34	M6	0	1176
GSM311639	50	M2	1	247
GSM311640	33	M2	1	293
GSM311641	34	M0	0	1176
GSM311642	46	M4	1	105
GSM311643	43	M2	1	119
GSM311644	65	M5	1	47
GSM311645	73	M2	1	260
GSM311646	19	M2	0	826
GSM311647	63	M5	1	461
GSM311648	52	M2	1	283
GSM311649	59	M4	0	1176
GSM311650	49	M4	1	61
GSM311651	72	M2	1	289
GSM311652	66	M5	1	113
GSM311653	54	M2	1	109
GSM311654	62	M2	1	30
GSM311655	43	M4	0	1176
GSM311656	40	M2	1	205
GSM311657	70	M1	1	252
GSM311658	26	M2	1	44
GSM311659	48	M4	1	31
GSM311660	69	M2	1	86
GSM311661	46	M2	0	1176
GSM311662	81	M1	1	41
GSM311663	47	M1	0	285
GSM311664	76	M2	1	1102
GSM311665	47	M6	1	749
GSM311666	71	M1	1	236
GSM311667	49	M2	1	280
GSM311668	80	M4	1	27
GSM311669	62	M2	1	123
GSM311670	27	M4	1	321
GSM311671	52	M0	1	56
GSM311672	69	M1	1	124
GSM311673	60	M2	1	256
GSM311674	54	M4	1	442
GSM311675	71	M6	1	41
GSM311676	67	M1	1	39
GSM311677	75	M1	1	50
GSM311678	46	M1	1	17
GSM311679	58	M4	1	77
GSM311680	67	M1	1	157
GSM311681	39	M5	0	1176
GSM311682	60	M1	1	599
GSM311683	72	M5	0	1176
GSM311684	45	M1	1	238
GSM311685	49	M1	1	107
GSM311686	53	M6	1	175
GSM311687	40	M5	1	250
GSM311688	47	M1	1	416
GSM311689	71	M2	0	289
GSM311690	77	M1	1	28
GSM311691	20	M4	1	340
GSM311692	60	M2	0	452
GSM311693	78	M1	1	62
GSM311694	75	M1	1	91
GSM311695	40	M1	1	33
GSM311696	53	M1	1	872
GSM311697	44	M4	1	251
GSM311698	53	M4	1	314
GSM311699	72	M1	1	176
GSM311700	44	M0	1	741
GSM311701	55	M1	1	229
GSM311702	68	M1	1	263
GSM311703	56	M1	1	4
GSM311704	47	M4	0	1176
GSM311705	38	M4	1	271
GSM311706	69	M2	1	484
GSM311707	77	M2	1	18
GSM311708	38	M1	0	581
GSM311709	61	M2	1	184
GSM311710	57	M2	0	891
GSM311711	58	M4	0	850
GSM311712	57	M4	0	575
GSM311713	75	M1	1	13
GSM311714	39	M2	0	51
GSM311715	39	M1	0	608
GSM311716	67	M4	0	114
GSM311717	32	M2	0	849
GSM311718	49	M4	0	840
GSM311719	71	M4	0	794
GSM311720	83	M2	1	127
GSM311721	58	M4	1	24
GSM311722	44	M4	0	486
GSM311723	66	M2	1	693
GSM311724	59	M1	1	31
GSM311725	65	M2	1	148
GSM311726	17	M5	0	1176
GSM311727	74	M4	1	284
GSM311728	65	M4	0	1176
GSM311729	20	M2	0	1176
GSM311730	70	M1	1	19
GSM311731	66	M4	0	1176
GSM311732	24	M5	1	79
GSM311733	67	M5	1	137
GSM311734	36	M4	1	326
GSM311735	66	M2	1	304
GSM311736	54	M4	0	1176
GSM311737	37	M4	1	999
GSM311738	55	M2	0	1176
GSM311739	75	M4	1	41
GSM311740	44	M2	1	352
GSM311741	69	M2	1	192
GSM311742	68	M1	0	1113
GSM311743	68	M5	1	559
GSM311744	62	M2	0	209
GSM311745	67	M1	0	1176
GSM311746	65	M1	1	233
GSM311747	71	M4	0	1176
GSM311748	40	M5	0	1176
GSM311749	38	M1	0	1176
GSM311750	43	M2	0	1176
GSM311751	57	M5	0	1176
GSM311752	59	M1	0	1176
GSM311753	29	M1	0	1176
GSM311754	61	M4	0	1176
GSM311755	61	M2	1	223
GSM311756	53	M4	1	51
GSM311757	56	M5	0	676
GSM311758	53	M4	0	1176
GSM311759	79	M2	1	175
GSM311760	32	M1	0	916

## Sheet: Table S6
Supplementary Table S6. GSE106291 clinical feature
ID	Age（year）	alive/dead（0/1）	days to last follow up/death（Days）	days to last follow up/death（Days）
GSM2835244	70	1	0.345205	126
GSM2835245	61	1	0.619178	226
GSM2835246	61	1	0.282192	103
GSM2835247	60	1	0.323288	118
GSM2835248	56	1	0.810959	296
GSM2835249	25	0	0.630137	230
GSM2835250	64	1	0.0958904	35
GSM2835251	65	1	0.317808	116
GSM2835252	41	1	0.29863	109
GSM2835253	65	1	0.457534	167
GSM2835254	66	1	0.126027	46
GSM2835255	53	0	7.24932	2646
GSM2835256	65	1	0.832877	304
GSM2835257	66	1	0.608219	222
GSM2835258	64	1	0.186301	68
GSM2835259	66	1	0.728767	266
GSM2835260	68	1	1.03562	378
GSM2835261	70	1	0.884932	323
GSM2835262	60	1	0.90411	330
GSM2835263	21	1	0.547945	200
GSM2835264	55	0	5.73425	2093
GSM2835265	65	0	5.13699	1875
GSM2835266	56	1	0.739726	270
GSM2835267	63	1	0.0849315	31
GSM2835268	62	1	0.090411	33
GSM2835269	70	1	0.205479	75
GSM2835270	56	0	0.161644	59
GSM2835271	57	1	4.1863	1528
GSM2835274	70	1	2.10137	767
GSM2835275	51	0	6.09041	2223
GSM2835276	69	0	5.43836	1985
GSM2835277	25	0	5.33425	1947
GSM2835278	62	1	2.23288	815
GSM2835279	61	0	5.87397	2144
GSM2835280	56	0	6.27397	2290
GSM2835281	46	0	3.16164	1154
GSM2835283	57	1	0.460274	168
GSM2835284	50	0	5.01096	1829
GSM2835285	53	0	5.0137	1830
GSM2835286	32	0	5.28493	1929
GSM2835287	70	0	4.29589	1568
GSM2835288	60	0	3.81096	1391
GSM2835289	51	0	4.69315	1713
GSM2835290	61	0	4.81918	1759
GSM2835291	41	1	1.25753	459
GSM2835292	42	1	1.01096	369
GSM2835293	60	1	3.22466	1177
GSM2835294	54	0	5.05753	1846
GSM2835295	31	0	5.53151	2019
GSM2835296	63	1	0.30137	110
GSM2835298	57	0	4.63562	1692
GSM2835299	65	0	4.36438	1593
GSM2835300	58	1	1.05205	384
GSM2835301	42	0	4.73151	1727
GSM2835302	72	1	3.70411	1352
GSM2835303	64	0	4.75068	1734
GSM2835304	71	1	1.30137	475
GSM2835305	48	1	1.19726	437
GSM2835306	54	0	4.60274	1680
GSM2835307	34	0	4.57808	1671
GSM2835308	62	1	2.14521	783
GSM2835309	69	0	5.17534	1889
GSM2835310	53	1	0.156164	57
GSM2835311	52	0	4.22192	1541
GSM2835312	27	0	4.62466	1688
GSM2835313	54	1	0.194521	71
GSM2835314	74	1	0.473973	173
GSM2835315	36	0	4.33151	1581
GSM2835316	41	0	2.04658	747
GSM2835317	52	0	4.46301	1629
GSM2835318	43	1	0.394521	144
GSM2835319	21	0	4.20548	1535
GSM2835320	58	1	0.736986	269
GSM2835321	59	0	4.36164	1592
GSM2835322	54	1	4.32329	1578
GSM2835324	70	1	0.106849	39
GSM2835325	51	0	3.85753	1408
GSM2835326	55	1	0.219178	80
GSM2835327	69	0	4.51507	1648
GSM2835328	41	0	4.83288	1764
GSM2835329	21	1	1.21918	445
GSM2835330	67	1	3.26027	1190
GSM2835331	25	1	2.48767	908
GSM2835332	68	0	4.3589	1591
GSM2835333	59	0	4.13973	1511
GSM2835334	61	1	1.2411	453
GSM2835335	53	1	3.58082	1307
GSM2835336	45	1	1.18356	432
GSM2835337	69	1	0.619178	226
GSM2835338	53	1	1.67945	613
GSM2835340	48	1	1.12877	412
GSM2835341	20	0	4.48767	1638
GSM2835342	58	0	3.79726	1386
GSM2835343	20	0	1.24658	455
GSM2835344	64	0	3.95068	1442
GSM2835345	68	1	1.58904	580
GSM2835346	40	1	1.09589	400
GSM2835347	67	1	0.271233	99
GSM2835348	47	1	0.884932	323
GSM2835349	69	1	0.654795	239
GSM2835350	67	0	4.21644	1539
GSM2835351	44	1	0.50411	184
GSM2835352	64	0	3.83836	1401
GSM2835353	43	1	0.852055	311
GSM2835354	54	1	0.164384	60
GSM2835355	66	0	3.72055	1358
GSM2835356	23	1	0.745205	272
GSM2835357	49	0	3.66301	1337
GSM2835358	39	1	1.13973	416
GSM2835359	41	0	3.35616	1225
GSM2835360	42	0	3.68767	1346
GSM2835361	51	1	1.15616	422
GSM2835362	66	1	1.94521	710
GSM2835363	45	0	3.6137	1319
GSM2835364	43	0	3.91781	1430
GSM2835365	44	0	4.47397	1633
GSM2835366	61	0	4.06849	1485
GSM2835367	35	0	2.66575	973
GSM2835368	63	1	0.172603	63
GSM2835369	53	0	3.27945	1197
GSM2835370	73	1	1.99452	728
GSM2835371	64	1	1.09315	399
GSM2835372	19	0	3.18082	1161
GSM2835373	49	1	1.49589	546
GSM2835374	50	1	1.70137	621
GSM2835375	53	0	3.41918	1248
GSM2835376	31	0	3.57808	1306
GSM2835377	65	1	2.11507	772
GSM2835378	58	0	2.41644	882
GSM2835379	45	0	2.86575	1046
GSM2835380	54	1	2.36712	864
GSM2835381	68	1	3.31233	1209
GSM2835382	44	1	3.7863	1382
GSM2835383	50	0	1.78904	653
GSM2835384	49	1	0.79726	291
GSM2835385	70	1	0.490411	179
GSM2835386	50	0	3.71781	1357
GSM2835387	61	1	0.575342	210
GSM2835388	45	0	3.67397	1341
GSM2835389	63	0	3.12329	1140
GSM2835390	68	1	0.994521	363
GSM2835391	54	1	1.26027	460
GSM2835392	68	1	0.641096	234
GSM2835393	67	1	0.238356	87
GSM2835394	67	1	3.29863	1204
GSM2835395	64	1	2	730
GSM2835396	23	0	2.88767	1054
GSM2835397	64	1	1.71507	626
GSM2835398	68	1	0.134247	49
GSM2835399	64	1	1.56986	573
GSM2835400	52	0	3.22466	1177
GSM2835401	72	1	0.690411	252
GSM2835402	49	1	2.6274	959
GSM2835403	47	1	2.32603	849
GSM2835404	72	1	0.120548	44
GSM2835405	51	1	0.123288	45
GSM2835406	67	0	3.04932	1113
GSM2835407	44	0	2.89589	1057
GSM2835408	63	0	3.31233	1209
GSM2835409	45	0	5.73973	2095
GSM2835410	66	0	5.55068	2026
GSM2835411	69	1	2.88767	1054
GSM2835412	43	1	1.97534	721
GSM2835413	26	0	4.44932	1624
GSM2835414	68	1	4.03014	1471
GSM2835415	67	1	0.676712	247
GSM2835416	61	1	0.328767	120
GSM2835417	61	1	4.39726	1605
GSM2835418	66	1	3.24384	1184
GSM2835419	56	0	5.44658	1988
GSM2835420	72	1	0.0876712	32
GSM2835421	44	1	0.109589	40
GSM2835422	59	0	5.16438	1885
GSM2835423	64	1	1.80822	660
GSM2835424	63	1	3.33425	1217
GSM2835425	66	1	0.191781	70
GSM2835426	66	1	0.59726	218
GSM2835427	20	0	3.10959	1135
GSM2835428	61	1	0.090411	33
GSM2835429	40	0	4.90411	1790
GSM2835430	30	0	4.13973	1511
GSM2835431	56	1	0.243836	89
GSM2835432	62	1	1.33699	488
GSM2835433	32	0	3.36438	1228
GSM2835434	67	1	1.06849	390
GSM2835435	71	1	3.38904	1237
GSM2835436	40	1	0.0876712	32
GSM2835437	65	1	2.2411	818
GSM2835438	18	0	3.20822	1171
GSM2835439	69	1	0.109589	40
GSM2835440	62	1	1.23836	452
GSM2835441	40	1	2.56986	938
GSM2835442	66	1	1.20274	439
GSM2835443	57	1	1.83562	670
GSM2835444	70	1	0.0986301	36
GSM2835445	62	1	0.687671	251
GSM2835446	63	1	0.747945	273
GSM2835447	42	0	3.82192	1395
GSM2835448	55	0	4.17808	1525
GSM2835449	69	0	1.66027	606
GSM2835450	73	0	3.44932	1259
GSM2835451	60	1	0.961644	351
GSM2835452	57	1	2.18904	799
GSM2835453	54	0	3.66027	1336
GSM2835454	24	0	3.57808	1306
GSM2835455	44	0	3.81644	1393
GSM2835456	43	0	3.65205	1333
GSM2835457	72	1	0.616438	225
GSM2835458	45	1	0.852055	311
GSM2835459	71	1	1.03836	379
GSM2835460	70	1	0.416438	152
GSM2835461	70	1	0.235616	86
GSM2835463	71	1	0.205479	75
GSM2835464	71	1	0.79726	291
GSM2835465	72	1	0.145205	53
GSM2835466	72	1	0.449315	164
GSM2835467	73	1	0.569863	208
GSM2835468	74	1	0.315068	115
GSM2835469	74	1	0.10137	37
GSM2835470	74	0	0.117808	43
GSM2835471	47	0	5.45753	1992
GSM2835472	39	0	0.112329	41
GSM2835473	59	1	0.219178	80
GSM2835474	46	1	0.380822	139
GSM2835475	62	0	3.87671	1415
GSM2835476	59	0	3.43562	1254
GSM2835477	25	0	0.813699	297
GSM2835478	46	1	0.465753	170
GSM2835479	26	0	5.16986	1887
GSM2835480	34	0	4.87397	1779
GSM2835481	54	0	3.47397	1268
GSM2835482	45	0	3.88493	1418
GSM2835483	58	1	1.48219	541
GSM2835484	69	0	5.25205	1917
GSM2835485	60	0	2.97534	1086
GSM2835486	65	0	5.80274	2118
GSM2835487	21	1	2.92329	1067
GSM2835488	60	1	1.04384	381
GSM2835489	44	1	0.975342	356
GSM2835490	71	1	2.08767	762
GSM2835491	70	1	1.44384	527
GSM2835492	60	1	1.67945	613
GSM2835493	54	1	1.13973	416

## Sheet: Table S7
Supplementary Table S7. GSE146173 clinical feature
ID	Age（year）	FAB	alive/dead（0/1）	days to last follow up/death（Year）
GSM4367507	55	4	1	0.219178
GSM4367508	69	1	0	4.51507
GSM4367509	41	2	0	4.83288
GSM4367510	21	4	1	1.21918
GSM4367511	67	2	1	3.26027
GSM4367512	25	2	1	2.48767
GSM4367513	68	5	0	4.3589
GSM4367514	59	4	0	4.13973
GSM4367516	53	4	1	3.58082
GSM4367517	45	4	1	1.18356
GSM4367518	69	2	1	0.619178
GSM4367519	53	0	1	1.67945
GSM4367521	48	1	1	1.12877
GSM4367522	20	1	0	4.48767
GSM4367524	20	4	0	1.24658
GSM4367525	64	0	0	3.95068
GSM4367526	68	1	1	1.58904
GSM4367527	40	2	1	1.09589
GSM4367528	67	2	1	0.271233
GSM4367529	47	0	1	0.884932
GSM4367530	69	1	1	0.654795
GSM4367531	67	1	0	4.21644
GSM4367532	44	4	1	0.50411
GSM4367533	64	4	0	3.83836
GSM4367534	43	4	1	0.852055
GSM4367535	54	1	1	0.164384
GSM4367536	70	1	1	0.345205
GSM4367537	66	0	0	3.72055
GSM4367538	23	4	1	0.745205
GSM4367539	49	4	0	3.66301
GSM4367540	39	2	1	1.13973
GSM4367541	41	1	0	3.35616
GSM4367542	42	1	0	3.68767
GSM4367543	51	4	1	1.15616
GSM4367544	66	1	1	1.94521
GSM4367545	45	2	0	3.6137
GSM4367546	61	2	1	0.619178
GSM4367547	43	1	0	3.91781
GSM4367548	44	0	0	4.47397
GSM4367549	61	4	0	4.06849
GSM4367550	35	5	0	2.66575
GSM4367551	63	4	1	0.172603
GSM4367553	73	4	1	1.99452
GSM4367555	19	4	0	3.18082
GSM4367556	49	4	1	1.49589
GSM4367557	61	1	1	0.282192
GSM4367558	50	4	1	1.70137
GSM4367559	53	5	0	3.41918
GSM4367560	31	4	0	3.57808
GSM4367561	65	1	1	2.11507
GSM4367562	58	4	0	2.41644
GSM4367563	45	2	0	2.86575
GSM4367564	54	1	1	2.36712
GSM4367565	68	0	1	3.31233
GSM4367566	44	4	1	3.7863
GSM4367567	50	1	0	1.78904
GSM4367568	60	1	1	0.323288
GSM4367569	49	1	1	0.79726
GSM4367570	70	0	1	0.490411
GSM4367572	61	2	1	0.575342
GSM4367573	45	5	0	3.67397
GSM4367574	63	2	0	3.12329
GSM4367575	68	2	1	0.994521
GSM4367577	68	1	1	0.641096
GSM4367578	67	1	1	0.238356
GSM4367579	56	4	1	0.810959
GSM4367581	64	1	1	2
GSM4367582	23	4	0	2.88767
GSM4367583	64	5	1	1.71507
GSM4367584	68	1	1	0.134247
GSM4367585	64	2	1	1.56986
GSM4367586	52	1	0	3.22466
GSM4367587	72	2	1	0.690411
GSM4367588	49	1	1	2.6274
GSM4367589	47	1	1	2.32603
GSM4367590	25	2	0	0.630137
GSM4367591	72	5	1	0.120548
GSM4367592	51	2	1	0.123288
GSM4367593	67	2	0	3.04932
GSM4367594	44	2	0	2.89589
GSM4367596	45	2	0	5.73973
GSM4367597	66	0	0	5.55068
GSM4367598	69	2	1	2.88767
GSM4367599	43	5	1	1.97534
GSM4367600	26	2	0	4.44932
GSM4367601	64	2	1	0.0958904
GSM4367602	68	2	1	4.03014
GSM4367603	67	6	1	0.676712
GSM4367605	61	2	1	4.39726
GSM4367606	66	5	1	3.24384
GSM4367607	56	4	0	5.44658
GSM4367609	44	4	1	0.109589
GSM4367611	64	1	1	1.80822
GSM4367612	65	4	1	0.317808
GSM4367613	63	1	1	3.33425
GSM4367614	66	4	1	0.191781
GSM4367616	20	2	0	3.10959
GSM4367617	61	1	1	0.090411
GSM4367618	40	2	0	4.90411
GSM4367619	30	4	0	4.13973
GSM4367620	56	4	1	0.243836
GSM4367621	62	1	1	1.33699
GSM4367622	41	5	1	0.29863
GSM4367623	32	4	0	3.36438
GSM4367624	67	0	1	1.06849
GSM4367625	71	1	1	3.38904
GSM4367626	40	4	1	0.0876712
GSM4367627	65	5	1	2.2411
GSM4367628	18	1	0	3.20822
GSM4367629	69	2	1	0.109589
GSM4367630	62	5	1	1.23836
GSM4367631	40	4	1	2.56986
GSM4367632	66	5	1	1.20274
GSM4367633	65	2	1	0.457534
GSM4367634	57	4	1	1.83562
GSM4367635	70	0	1	0.0986301
GSM4367636	62	2	1	0.687671
GSM4367637	63	4	1	0.747945
GSM4367638	42	5	0	3.82192
GSM4367639	55	2	0	4.17808
GSM4367640	69	4	0	1.66027
GSM4367641	73	4	0	3.44932
GSM4367642	60	5	1	0.961644
GSM4367643	57	4	1	2.18904
GSM4367644	66	4	1	0.126027
GSM4367647	44	1	0	3.81644
GSM4367648	43	4	0	3.65205
GSM4367649	72	4	1	0.616438
GSM4367650	45	1	1	0.852055
GSM4367651	71	1	1	1.03836
GSM4367652	70	5	1	0.416438
GSM4367653	70	2	1	0.235616
GSM4367655	53	4	0	7.24932
GSM4367656	71	4	1	0.205479
GSM4367657	71	2	1	0.79726
GSM4367658	72	2	1	0.145205
GSM4367659	72	4	1	0.449315
GSM4367660	73	4	1	0.569863
GSM4367661	74	1	1	0.315068
GSM4367662	74	4	1	0.10137
GSM4367663	74	2	0	0.117808
GSM4367664	47	2	0	5.45753
GSM4367665	39	1	0	0.112329
GSM4367668	46	1	1	0.380822
GSM4367669	62	2	0	3.87671
GSM4367670	59	2	0	3.43562
GSM4367671	25	4	0	0.813699
GSM4367672	46	5	1	0.465753
GSM4367675	54	4	0	3.47397
GSM4367676	66	5	1	0.608219
GSM4367677	64	2	1	0.186301
GSM4367678	66	2	1	0.728767
GSM4367679	68	1	1	1.03562
GSM4367680	70	2	1	0.884932
GSM4367681	60	0	1	0.90411
GSM4367682	21	1	1	0.547945
GSM4367683	55	1	0	5.73425
GSM4367684	65	1	0	5.13699
GSM4367685	56	6	1	0.739726
GSM4367686	63	1	1	0.0849315
GSM4367687	62	0	1	0.090411
GSM4367688	70	5	1	0.205479
GSM4367689	56	4	0	0.161644
GSM4367690	57	5	1	4.1863
GSM4367693	70	2	1	2.10137
GSM4367694	51	1	0	6.09041
GSM4367695	69	1	0	5.43836
GSM4367696	25	4	0	5.33425
GSM4367697	62	4	1	2.23288
GSM4367698	61	4	0	5.87397
GSM4367699	56	0	0	6.27397
GSM4367700	46	2	0	3.16164
GSM4367702	57	4	1	0.460274
GSM4367703	50	1	0	5.01096
GSM4367704	53	5	0	5.0137
GSM4367705	32	2	0	5.28493
GSM4367706	70	2	0	4.29589
GSM4367707	60	1	0	3.81096
GSM4367708	51	2	0	4.69315
GSM4367709	61	2	0	4.81918
GSM4367710	41	0	1	1.25753
GSM4367711	42	4	1	1.01096
GSM4367713	54	1	0	5.05753
GSM4367714	31	4	0	5.53151
GSM4367715	63	2	1	0.30137
GSM4367717	57	1	0	4.63562
GSM4367718	65	4	0	4.36438
GSM4367719	58	2	1	1.05205
GSM4367720	42	5	0	4.73151
GSM4367721	72	1	1	3.70411
GSM4367722	64	4	0	4.75068
GSM4367724	48	5	1	1.19726
GSM4367725	54	1	0	4.60274
GSM4367726	34	5	0	4.57808
GSM4367727	62	1	1	2.14521
GSM4367728	69	1	0	5.17534
GSM4367729	53	2	1	0.156164
GSM4367730	52	4	0	4.22192
GSM4367731	27	5	0	4.62466
GSM4367732	54	2	1	0.194521
GSM4367733	74	6	1	0.473973
GSM4367734	36	4	0	4.33151
GSM4367735	41	1	0	2.04658
GSM4367736	52	2	0	4.46301
GSM4367737	43	4	1	0.394521
GSM4367738	21	1	0	4.20548
GSM4367739	58	0	1	0.736986
GSM4367740	59	1	0	4.36164
GSM4367741	54	2	1	4.32329
GSM4367743	70	4	1	0.106849
GSM4367745	63	2	0	4.49315
GSM4367746	48	5	1	0.465753
GSM4367747	43	1	1	0.115068
GSM4367748	65	2	1	0.112329
GSM4367749	39	6	1	0.126027
GSM4367750	48	2	1	1.01644
GSM4367751	67	0	1	1.73699
GSM4367752	69	2	1	1.66301

## Sheet: Table S8
Supplementary Table S8. The available clinical information and critical gene alterations of AML samples in our cohort
ID	days to last follow up/death（Days）	alive/dead（0/1）	G6PD	CYB5R4	PIK3CA	RPS6KB1	Sex	Age	ELN	White blood cell count（10*9/L)	Platelet（10*9/L)	Red blood cell count （10*12/L)	Hemoglobin（g/L)	Blast(PBMC)	Blast(BM)	FAB
0002159508	182	1	0.00780226	0.00508076	0.00217897	0.00026488	female	51	High risk	367.75	55	2.69	87	0.93	0.945	M5
0002577829	4	1	0.0144779	0.0025197	0.00806563	0.00126764	female	70	High risk	1.51	21	2.51	72	0.25	0.865	M1
0002469943	4	1	0.0150577	0.010726	0.00964389	0.00431376	male	26	High risk	590.47	25	2.78	81	0.9	0.9	M1
0002348720	7	1	0.00814681	0.00648495	0.022379	0.0036894	female	76	High risk	3.32	124	1.91	57	0.21	0.46	M5
0000338187	33	1	0.0137623	0.00234406	0.000842253	0.00024596	female	54	High risk	61.22	42	2.94	89	0.21	0.555	M5
0002334807	55	1	0.00293195	0.0016042	0.000121305	0.00087032	male	27	High risk	77.03	8	0.94	29	0.52	0.78	M4
0002407911	67	1	0.00485716	0.00829871	0.00687417	0.000315336	male	75	Medium risk	0.99	40	1.78	62	0.08	0.245	M2
0002888549	95	0	0.00200423	0.00988094	0.000129023	0.000316958	female	63	High risk	51.21	20	2.26	66	0.66	0.7	M2
0002359178	96	0	0.0018273	0.207167	0.00686391	0.00868803	female	28	Medium risk	59.48	4	2.78	82	0.82	0.56	M2
0002888859	105	0	0.00177614	0.0581533	0.00354665	0.00338356	female	52	Medium risk	3.42	47	2.6	83	0.23	0.1491	M4
0001440398	113	0	0.000972463	0.0669331	0.000880074	0.00172791	male	59	Medium risk	16.08	34	2.67	85	0.82	0.85	M2
0002867566	115	0	0.0033707	0.0380014	0.00339253	0.00183914	female	67	High risk	1.53	95	2.47	85	0.24	0.57	M2
0002503937	117	1	0.00828269	0.00589556	0.0192579	0.0007568	male	64	High risk	6.28	26	3.41	99	0.5	0.52	M2
0002863184	122	0	0.00308738	0.0460347	0.00650867	0.00713887	male	77	High risk	7.83	43	1.39	51	0.67	0.7	M5
0002854755	128	0	0.00114582	0.0152914	0.000235266	0.000456609	female	51	Low risk	54.38	53	2.98	88	0.82	0.52	M5
0002872863	128	0	0.00245045	0.0542411	0.00109862	0.000965287	male	45	High risk	8.61	6	2.07	65	0.13	0.45	M2
0000820055	130	0	0.00207012	0.124039	0.00335357	0.0101661	female	76	High risk	81.21	135	2.87	91	0.67	0.85	M4
0000008769	162	1	0.00548426	0.00697602	0.00278172	0.00013244	male	65	High risk	2.62	16	1.8	54	0.72	0.51	M5
0002803681	183	0	0.00121467	0.00426015	0.00112602	0.0010406	female	68	High risk	1.49	28	2.12	80	0.18	0.47	M1
0001902149	189	0	0.00211678	0.00474258	0.000915783	0.00022704	male	66	Medium risk	58.22	78	1.79	62	0.44	0.37	M5
0002796469	198	0	0.00200875	0.0028037	0.0010963	0.00062436	male	31	Medium risk	1.84	45	2.25	75	0.15	0.51	M2
0001225235	198	0	0.00218311	0.0463549	0.00110371	0.00159368	male	70	High risk	146.49	84	3.31	70	0.98	0.87	M0
0002379846	201	1	0.00887809	0.00353163	0.00406006	0.0139251	male	61	High risk	110.15	70	1.9	68	0.71	0.84	M5
0000238343	206	0	0.000984606	0.00908317	0.00213892	0.00049192	female	15	Low risk	1.48	24	0.89	35	0.59	0.45	M2
0002346694	210	1	0.0194384	0.0111632	0.00286942	0.00098384	female	40	High risk	493.55	34	2.23	70	0.79	0.81	M2
0000042048	211	0	0.00124712	0.00832869	0.00340997	0.00111628	female	68	High risk	1.55	144	2.05	65	0.42	0.23	M2
0000836353	214	0	0.00215172	0.0022658	0.000376888	0.00068112	female	64	High risk	0.63	74	1.89	61	0.67	0.7	M5
0000565018	243	1	0.0153492	0.00400299	0.00291425	0.00149468	male	75	High risk	46.62	17	3.18	93	0.31	0.725	M2
0002580347	249	0	0.00217304	0.0104202	0.00356944	0.00207392	female	65	High risk	86.08	95	2.35	78	0.57	0.73	M5
0002695423	256	0	0.00461383	0.00553737	0.000274887	0.00058652	male	70	High risk	1.82	14	1.21	42	0.42	0.61	M0
0002305834	288	0	0.002003	0.00228994	0.000180701	0.00244068	female	35	High risk	144.98	29	2.4	72	0.74	0.59	M2
0001566175	290	0	0.00462584	0.0257765	0.00652373	0.0065843	male	58	High risk	1.44	15	3.05	77	0.02	0.3	M2
0002671443	301	0	0.00445673	0.0015201	6.37338e-05	0.00032164	male	28	High risk	89.85	61	2.63	93	0.73	0.7	M5
0002258777	313	1	0.0169311	0.00451965	0.0055642	0.00090816	female	73	High risk	3.44	74	2.21	69	0.85	0.9	M0
0002665370	317	0	0.00226978	0.0514879	0.0483529	0.0317176	female	53	Low risk	3.77	139	2.6	86	0.51	0.27	M5
0002047661	331	0	0.00469584	0.0297465	0.00407188	0.00700813	male	56	Medium risk	4.3	41	2.98	63	0.35	0.47	M2
0002619996	345	0	0.0239524	0.000366146	0.00016969	5.676e-05	female	70	High risk	213.34	58	2.11	67	0.95	0.945	M1
0002613726	349	0	0.00771868	0.00141514	0.00236587	0.00058652	female	72	High risk	0.88	34	1.42	56	0.72	0.89	M2
0002585340	366	0	0.0134744	0.00167226	0.00166097	1.892e-05	female	35	High risk	147.84	24	2.11	60	0.95	0.91	M1
0002543315	377	0	0.0125834	0.00204139	0.00114802	3.784e-05	male	30	Low risk	26.09	110	2.97	107	0.45	0.79	M5
0002570105	377	0	0.00909551	0.000798355	0.000521817	0.00020812	female	80	Low risk	7.33	90	2.2	66	0.16	0.63	M5
0002560514	384	0	0.0192012	0.00140583	0.000964231	0.00083248	female	14	High risk	12.96	15	1.48	50	0.53	0.7	M5
0002549785	389	0	0.0116669	0.00226993	0.0011037	0.00109736	male	56	High risk	3.94	14	2.18	75	0.39	0.46	M1
0002542189	397	0	0.00525987	0.00450847	0.00698304	3.784e-05	female	42	Low risk	11.86	11	1.94	74	0.67	0.795	M1
0002536708	401	0	0.000931809	0.00642448	0.000866483	1.892e-05	male	25	High risk	105.54	80	3.95	130	0.9	0.85	M1
0002527837	406	0	0.000607959	0.00683165	0.000419722	0.000946	female	68	High risk	0.68	95	1.24	42	0.543	0.335	M2
0002523338	413	0	0.00611357	0.00105082	0.00312085	0.00410564	male	46	High risk	0.68	68	2.53	89	0.689	0.775	M2
0002519052	415	0	0.00812227	0.00312511	0.00342985	0.0029326	female	58	Medium risk	14	84	1.19	42	0.3	0.73	M5
0002507728	421	0	0.00454065	0.024054	0.0240875	0.00117304	male	51	Medium risk	7.78	16	1.97	68	0.63	0.945	M5
0002504840	426	0	0.00577123	0.00621695	0.00173767	0.00034056	male	57	High risk	147.23	32	3.26	112	0.77	0.94	M5
0001255597	428	0	0.00276307	0.00513053	0.00543482	3.784e-05	female	73	High risk	6.61	11	2.57	83	0.37	0.48	M2
0000972308	432	0	0.0048442	0.0157089	0.0202939	0.00032164	male	46	High risk	35.52	22	3.01	89	0.47	0.81	M2
0002483719	442	0	0.0124149	0.010221	0.00483287	0.00107844	female	51	Medium risk	7.63	200	2.7	76	0.38	0.81	M2
000248412	445	0	0.00746137	0.0138405	0.00918955	0.00206228	female	79	High risk	2.01	4	2.31	73	0.28	0.54	M2
0002471515	452	0	0.0122203	0.00979424	0.0124296	0.00136224	female	59	High risk	20.15	14	1.99	65	0.865	0.915	M2
0001004268	453	0	0.0164671	0.00510384	0.00359199	0.00073788	male	72	High risk	20.58	17	3.29	108	0.47	0.81	M5
0000025461	462	0	0.00848608	0.0140238	0.0129448	0.0003784	male	77	High risk	4.32	40	3.33	121	0.31	0.79	M2
0002441564	477	0	0.00863824	0.000881304	0.00129102	0.0059598	male	32	High risk	130	53	2.8	88	0.82	0.41	M4
0002435946	479	0	0.00675658	0.00247093	0.00169674	0.00087032	male	66	High risk	29.84	158	1.84	61	0.76	0.93	M5
0002316354	482	0	0.00930604	0.00655878	0.00987263	0.0022704	male	78	High risk	7.21	54	2.77	74	0.59	0.33	M5
0002405110	490	0	0.0113379	0.00865005	0.00111808	0.0003784	female	49	High risk	78.61	21	1.16	43	0.58	0.77	M5
0002420984	494	0	0.0263107	0.00100465	9.62098e-05	0.00058652	male	44	High risk	67.78	83	2.42	79	0.81	0.92	M5
0002404389	503	0	0.0122511	0.00546718	0.00371661	0.00064328	male	81	High risk	164.4	31	1.71	55	0.89	0.99	M1
0000483662	503	0	0.0105128	0.00105912	0.00140692	0.0039732	female	39	High risk	9.53	79	3.02	103	0.9	0.85	M2
0002387501	508	0	0.00853473	0.00294362	0.000542954	0.00062436	male	63	High risk	20.79	169	1	34	0.45	0.72	M4
0001006862	519	0	0.00711986	0.00853732	0.00145756	0.0006622	male	68	High risk	17.25	17	2.11	70	0.3181	0.4292	M2
0002373344	521	0	0.00429039	0.0169089	0.00442324	0.00107844	male	72	High risk	443.02	125	2.24	61	0.47	0.335	M5
0002345145	532	0	0.00568549	0.00837702	0.00108322	9.46e-05	female	75	High risk	1.52	2	2.69	77	0.3	0.59	M2
0002356886	533	0	0.0156158	0.0103742	0.00243315	0.00064328	female	85	High risk	146.17	47	1.98	71	0.79	0.92	M2
0002347618	540	0	0.00513527	0.0085966	0.00285837	0.0003784	female	57	High risk	235.53	15	1.92	57	0.91	0.83	M5
0002339521	547	0	0.00380031	0.00878654	0.00301198	0.00107844	female	67	High risk	14.66	11	2.56	72	0.82	0.66	M2
0000464876	550	0	0.00183153	0.00342155	0.00201256	0.00121088	female	57	High risk	24.73	15	2.01	69	0.67	0.39	M2
0002335605	550	0	0.0122717	0.00675992	0.00169624	0.00240284	male	58	High risk	15.66	37	3.72	114	0.69	0.86	M2
0002332682	551	0	0.00385884	0.0100339	0.00827024	3.38895	female	66	High risk	2.03	42	2.78	92	0.21	0.605	M2
0002330571	555	0	0.00673297	0.00275426	0.000365623	0.00020812	male	50	High risk	13.45	625	2.57	73	0.5	0.06	M2
0000510548	562	0	0.00221113	0.00287077	0.000897016	0.00200552	female	53	High risk	144.38	59	3.12	98	0.86	0.924	M4
0001643272	566	0	0.00406395	0.0118612	0.00103047	0.00524084	male	72	High risk	4.65	22	2.63	70	0.12	0.21	M2
0000021443	570	0	0.00673297	0.0122086	0.00152341	0.0002838	female	31	High risk	14.78	13	3.61	108	0.59	0.615	M2
0000650036	572	0	0.0103213	0.00493786	0.000199938	0.00011352	female	70	High risk	14.12	77	3.02	91	0.4	0.405	M4
0002307947	572	0	0.00882418	0.0384374	0.00281154	0.00092708	male	29	Medium risk	1.368	60	2.421	69.3	0.64	0.74	M2
0002290500	572	0	0.00138003	0.000271853	0.000321423	0.00172172	female	43	High risk	5.01	106	3	100	0.3	0.41	M2
0002328385	592	0	0.00109227	0.00162144	0.000621382	0.0015136	male	27	High risk	278.32	36	3.15	98	0.8	0.5937	M5
0002282525	594	0	0.0104937	0.00716638	0.00164105	0.00011352	female	41	High risk	11.8	75	3.5	105	0.52	0.97	M5
0000541328	594	0	0.00780226	0.02321	0.00449742	0.000473	female	35	High risk	23.36	24	2.31	71	0.7	0.255	M2
0000644117	609	0	0.00814681	0.0031724	0.000910046	0.0006622	male	62	High risk	15.7	186	3.69	116	0.82	0.83	M1
0001208583	612	0	0.0101151	0.032028	0.0128743	0.00068112	male	56	High risk	34.7	41	3.5	116	0.89	0.85	M5
0002251159	622	0	0.00238322	0.0124491	0.00558328	0.00147576	male	49	High risk	62.57	72	3	103	0.71	0.92	M0
0002246219	626	0	0.00505843	0.00549875	0.00206869	0.00253528	female	51	High risk	50.81	81	1.37	51	0.56	0.92	M5
0000078586	636	0	0.0107683	0.0154163	0.00390149	0	male	50	High risk	58.91	31	2.19	76	0.82	0.44	M2
0002191463	665	0	0.00376183	0.00850459	0.0114715	5.61054	male	62	Low risk	41.52	74	4.22	129	0.01	0.23	M5
0001212275	709	0	0.0148546	0.00205878	0.00238308	9.46e-05	female	38	High risk	44.25	813	2.86	86	0.62	0.82	M2
0002113103	728	0	0.00609558	0.0123881	0.00262965	0.00011352	female	65	High risk	142.66	13	3.02	85	0.87	0.985	M1
0000264771	748	0	0.00385742	0.00137473	0.000172053	0.00020812	male	49	High risk	6.64	5	1.49	52	0.77	0.58	M2
0001576122	751	0	0.00588486	0.000790135	0.00196355	0.00088924	female	52	High risk	1.35	79	3.1	115	0.46	0.44	M1
0002083304	751	0	0.0135453	0.00197503	0.00677325	0.00090816	female	46	High risk	52.38	73	1.8	62	0.836	0.96	M2
0002082709	752	0	0.00409566	0.00162906	0.000235175	0.00107844	female	60	High risk	5.02	89	2.23	79	0.86	0.905	M1
0002072717	758	0	0.00407382	0.0287332	0.00486474	0.0002838	female	49	High risk	59.33	147	2.94	97	0.27	0.215	M5
0002060951	766	0	0.0112878	0.0169559	0.0330867	0.00164604	female	61	High risk	16.82	88	2.69	50	0.15	0.09	M2
0002043648	782	0	0.00409566	0.007658	0.0133319	0.00015136	male	24	High risk	8.25	9	1.96	70	0.5	0.52	M2
0002011221	806	0	0.0194433	0.000567026	0.000369488	0.00024596	male	24	High risk	28.87	18	2.28	73	0.84	0.94	M2
0002002653	809	0	0.00981461	0.00660669	0.00501056	0.00204336	male	66	High risk	9.13	496	8.36	184	0.66	0.8	M1
0001896056	886	0	0.00559642	0.0096949	0.00193319	0.00013244	female	52	Medium risk	12.66	6	2.84	91	0.78	0.905	M1
0000397374	921	0	0.00526703	0.00142269	0.00204489	0.0024596	male	78	High risk	2.05	54	2.08	73	0.62	0.385	M5
0002246187	991	0	0.0104937	0.00345793	0.00115437	0.00418132	male	25	High risk	198.64	4	2.81	70	0.92	0.945	M1
0001051439	1044	0	0.00368156	0.00235171	0.0004418	0.00064328	female	55	High risk	0.36	138	1.25	43	0.75	0.8	M2
0000650757	1045	0	0.0139822	0.0116055	0.00239693	0.00323532	male	59	Medium risk	9.47	15	2.28	73	0.33	0.56	M2
0000816500	1139	0	0.0199942	0.00294812	0.00119327	3.784e-05	female	48	High risk	3.96	137	1.79	67	0.63	0.48	M2
0000580338	1164	0	0.00773085	0.0345858	0.00377394	0.00079464	female	52	High risk	192.86	161	2.42	75	0.71	0.89	M1
0001534821	1171	0	0.0102074	0.0080854	0.0042927	0.000503318	male	53	High risk	80.57	20	5.12	146	0.8	0.97	M1
0001514317	1191	0	0.00559642	0.0120765	0.0030174	0.00017028	male	61	High risk	258.15	24	1.98	56	0.83	0.68	M2
0001118145	1219	0	0.0104475	0.00331127	0.00133829	0.0002838	male	63	Medium risk	6.33	88	1.9	71	0.47	0.63	M5
0001439871	1274	0	0.010202	0.014478	0.00252696	0.00030272	male	41	High risk	82.23	24	2.95	102	0.37	0.23	M5
0000345196	1302	0	0.011389	0.00862415	0.00428938	0.000244246	female	51	High risk	17.5	50	2.35	71	0.345	0.215	M4
0001108813	1492	0	0.0098608	0.000893763	0.00102054	0.00149468	female	71	High risk	4.22	58	2.4	80	0.51	0.69	M2
0001090508	1503	0	0.00703789	0.00611179	0.0048767	0.00120242	female	51	High risk	34.76	58	3.11	100	0.89	0.92	M5
0000898990	1600	0	0.0019785	0.00686754	0.000420216	0.00126764	female	72	High risk	212.63	54	3.46	113	0.88	0.2	M5
0000614223	1755	0	0.0120205	0.00141807	0.000743725	0.00035948	male	46	Medium risk	4.28	356	3.49	112	0.69	0.845	M2

## Sheet: Table S9
Supplementary Table S9. Carbohydrate metabolism-related gene
Gene symbol
HK3
HK1
HK2
HKDC1
GCK
GPI
PFKM
PFKP
PFKL
FBP1
FBP2
ALDOC
ALDOA
ALDOB
TPI1
GAPDH
GAPDHS
PGK2
PGK1
PGAM1
PGAM2
PGAM4
ENO3
ENO2
ENO1
ENO4
PKM
PKLR
PDHA2
PDHA1
PDHB
DLAT
DLD
LDHAL6A
LDHAL6B
LDHA
LDHB
LDHC
ADH1A
ADH1B
ADH1C
ADH7
ADH4
ADH5
ADH6
AKR1A1
ALDH2
ALDH3A2
ALDH1B1
ALDH7A1
ALDH9A1
ALDH3B1
ALDH3B2
ALDH3A1
ACSS1
ACSS2
GALM
PGM1
PGM2
G6PC1
G6PC2
G6PC3
ADPGK
BPGM
MINPP1
PCK1
PCK2
CS
ACLY
ACO2
ACO1
IDH1
IDH2
IDH3B
IDH3G
IDH3A
OGDHL
OGDH
DLST
SUCLG1
SUCLG2
SUCLA2
SDHA
SDHB
SDHC
SDHD
FH
MDH1
MDH2
PC
G6PD
PGLS
H6PD
PGD
RPE
RPEL1
TKT
TKTL2
TKTL1
TALDO1
RPIA
DERA
RBKS
PRPS1L1
PRPS2
PRPS1
RGN
IDNK
GLYCTK
GUSB
KL
UGT2A1
UGT2A3
UGT2B17
UGT2B11
UGT2B28
UGT1A6
UGT1A4
UGT1A1
UGT1A3
UGT2B10
UGT1A9
UGT2B7
UGT1A10
UGT1A8
UGT1A5
UGT2B15
UGT1A7
UGT2B4
UGT2A2
UGDH
UGP2
CRYL1
XYLB
AKR1B1
AKR1B10
DCXR
SORD
DHDH
CRPPA
MPI
PMM2
PMM1
GMPPB
GMPPA
GMDS
GFUS
FPGT
FCSK
ENOSF1
PFKFB1
PFKFB2
PFKFB3
PFKFB4
TIGAR
KHK
TKFC
GALK1
GALT
GALE
GLB1
LCT
LALBA
B4GALT1
B4GALT2
GLA
MGAM
MGAM2
GAA
GANC
SI
MIOX
ENPP1
ENPP3
GBA3
GYS2
GYS1
GYG1
GYG2
GBE1
PYGL
PYGM
PYGB
AGL
AMY1C
AMY2A
AMY1A
AMY2B
AMY1B
TREH
PGM2L1
CHIA
CHIT1
HEXA
HEXB
NAGK
AMDHD2
GNPDA1
GNPDA2
GFPT2
GFPT1
GNPNAT1
PGM3
GALK2
UAP1
UAP1L1
GNE
RENBP
NANS
NANP
NPL
CMAS
CYB5R1
CYB5R3
CYB5R2
CYB5RL
CYB5R4
UXS1
ACACA
ACACB
ACYP2
ACYP1
ACOT12
LDHD
GLO1
HAGH
GRHPR
ME2
ME3
ME1
ACAT2
ACAT1
MCEE
PCCA
PCCB
MMUT
HAO2
HAO1
CAT
PGP
AGXT
GLUL
SHMT2
SHMT1
GLDC
AMT
GCSH
HYI
HOGA1
AFMID
ACSS3
BCKDHA
BCKDHB
DBT
ACADS
ACOX3
ACOX1
HADHA
EHHADH
ECHS1
HIBCH
MLYCD
ABAT
ECHDC1
ALDH6A1
HADH
ACSM1
ACSM2A
ACSM4
ACSM5
ACSM3
ACSM2B
ACSM6
L2HGDH
GAD1
GAD2
ALDH5A1
HMGCS1
HMGCS2
HMGCL
HMGCLL1
OXCT1
OXCT2
AACS
BDH1
BDH2
PIK3C3
MTM1
MTMR1
MTMR2
MTMR3
MTMR4
MTMR8
MTMR6
MTMR7
MTMR14
PI4KA
PI4KB
PI4K2A
PI4K2B
SACM1L
INPP5F
PIP5K1C
PIP5K1A
PIP5K1B
PIP5KL1
OCRL
INPP5B
INPP5E
SYNJ1
SYNJ2
PIK3CA
PIK3CD
PIK3CB
PIK3CG
PTEN
INPP5D
INPPL1
PIK3C2G
PIK3C2A
PIK3C2B
INPP4A
INPP4B
PIKFYVE
FIG4
PIP4K2C
PIP4K2A
PIP4K2B
PLCB1
PLCB2
PLCB3
PLCB4
PLCD1
PLCD3
PLCD4
PLCE1
PLCG1
PLCG2
PLCZ1
PLCH1
PLCH2
IMPA2
IMPA1
CDIPT
ISYNA1
INPP1
INPP5A
INPP5K
INPP5J
ITPKB
ITPKA
ITPKC
ITPK1
IPMK
IPPK
AMBRA1
APOL1
ARNT
ARSA
ARSB
ATF4
ATF6
ATG10
ATG12
ATG16L1
ATG16L2
ATG2A
ATG2B
ATG3
ATG4A
ATG4B
ATG4C
ATG4D
ATG5
ATG7
ATG9A
ATG9B
ATIC
BAG1
BAG3
BAK1
BAX
BCL2
BCL2L1
BECN1
BID
BIRC5
BIRC6
BNIP1
BNIP3
BNIP3L
C12orf44
C17orf88
CALCOCO2
CAMKK2
CANX
CAPN1
CAPN10
CAPN2
CAPNS1
CASP1
CASP3
CASP4
CASP8
CCL2
CCR2
CD46
CDKN1A
CDKN1B
CDKN2A
CFLAR
CHMP2B
CHMP4B
CLN3
CTSB
CTSD
CTSL1
CX3CL1
CXCR4
DAPK1
DAPK2
DDIT3
DIRAS3
DLC1
DNAJB1
DNAJB9
DRAM1
EDEM1
EEF2
EEF2K
EGFR
EIF2AK2
EIF2AK3
EIF2S1
EIF4EBP1
EIF4G1
ERBB2
ERN1
ERO1L
FADD
FAM48A
FAS
FKBP1A
FKBP1B
FOS
FOXO1
FOXO3
GABARAP
GABARAPL1
GABARAPL2
GNAI3
GNB2L1
GOPC
GRID1
GRID2
HDAC1
HDAC6
HGS
HIF1A
HSP90AB1
HSPA5
HSPA8
HSPB8
IFNG
IKBKB
IKBKE
IL24
IRGM
ITGA3
ITGA6
ITGB1
ITGB4
ITPR1
KIAA0226
KIAA0652
KIAA0831
KIF5B
KLHL24
LAMP1
LAMP2
MAP1LC3A
MAP1LC3B
MAP1LC3C
MAP2K7
MAPK1
MAPK3
MAPK8
MAPK8IP1
MAPK9
MBTPS2
MLST8
MTOR
MYC
NAF1
NAMPT
NBR1
NCKAP1
NFE2L2
NFKB1
NKX2-3
NLRC4
NPC1
NRG1
NRG2
NRG3
P4HB
PARK2
PARP1
PEA15
PELP1
PEX14
PEX3
PIK3R4
PINK1
PPP1R15A
PRKAB1
PRKAR1A
PRKCD
PRKCQ
PTK6
RAB11A
RAB1A
RAB24
RAB33B
RAB5A
RAB7A
RAC1
RAF1
RB1
RB1CC1
RELA
RGS19
RHEB
RPS6KB1
RPTOR
SAR1A
SERPINA1
SESN2
SH3GLB1
SIRT1
SIRT2
SPHK1
SPNS1
SQSTM1
ST13
STK11
TBK1
TM9SF1
TMEM49
TMEM74
TNFSF10
TP53
TP53INP2
TP63
TP73
TSC1
TSC2
TUSC1
ULK1
ULK2
ULK3
USP10
UVRAG
VAMP3
VAMP7
VEGFA
WDFY3
WDR45
WDR45L
WIPI1
WIPI2
ZFYVE1

## Sheet: Table S10
Supplementary Table S10. Screened compounds and targets
DRUG_ID	SCREENING_SITE	DRUG_NAME	SYNONYMS	TARGET	TARGET_PATHWAY
1	MGH	Erlotinib	Tarceva, RG-1415, CP-358774, OSI-774, Ro-508231, R-1415	EGFR	EGFR signaling
3	MGH	Rapamycin	AY-22989, Sirolimus, WY-090217, Torisel, Rapamune	MTORC1	PI3K/MTOR signaling
5	MGH	Sunitinib	Sutent, Sunitinib Malate, SU-11248	PDGFR, KIT, VEGFR, FLT3, RET, CSF1R	RTK signaling
6	MGH	PHA-665752	PHA665752, PHA 665752	MET	RTK signaling
9	MGH	MG-132	LLL cpd, MG 132, MG132	Proteasome, CAPN1	Protein stability and degradation
11	MGH	Paclitaxel	BMS-181339-01, Taxol, Onxol, Paxene, Praxel, Abraxane	Microtubule stabiliser	Mitosis
17	MGH	Cyclopamine		SMO	Other
29	MGH	AZ628	AZ-628, AZ 628	BRAF	ERK MAPK signaling
30	MGH	Sorafenib	Nexavar, 284461-73-0, BAY 43-9006	PDGFR, KIT, VEGFR, RAF	RTK signaling
32	MGH	Tozasertib	MK 0457,MK-0457,MK-045, VX-680 VX 680 VX-68	AURKA, AURKB, AURKC, others	Mitosis
34	MGH	Imatinib	Gleevec, STI-571	ABL, KIT, PDGFR	Other, kinases
35	MGH	NVP-TAE684	NVP-TAE 684, TAE684, TAE-684	ALK	RTK signaling
37	MGH	Crizotinib	Xalkori, PF2341066, PF-2341066, PF 2341066	MET, ALK, ROS1	RTK signaling
38	MGH	Saracatinib	AZD0530, AZD-0530, AZ-10353926	ABL, SRC	Other, kinases
41	MGH	S-Trityl-L-cysteine	NSC 83265, Tritylcysteine	KIF11	Mitosis
45	MGH	Z-LLNle-CHO	Z-L-Norleucine-CHO, Gamma-Secretase Inhibitor 1	gamma-secretase	Other
51	MGH	Dasatinib	BMS-354825-03, BMS-354825, Sprycel	ABL, SRC, Ephrins, PDGFR, KIT	RTK signaling
52	MGH	GNF-2	KIN001-013	BCR-ABL	ABL signaling
53	MGH	CGP-60474	KIN001-019, CGP60474, CGP 60474	CDK1,CDK2,CDK5,CDK7,CDK9, PKC	Cell cycle
54	MGH	CGP-082996	CINK4, KIN001-021	CDK4	Cell cycle
55	MGH	A-770041	KIN001-111	LCK, FYN	Other, kinases
56	MGH	WH-4-023	KIN001-112	SRC, LCK	Other, kinases
59	MGH	WZ-1-84	KIN001-123	BMX	Other, kinases
60	MGH	BI-2536		PLK1, PLK2, PLK3	Cell cycle
62	MGH	BMS-536924	BMS 536924	IGF1R, IR	IGF1R signaling
63	MGH	BMS-509744	KIN001-127, ITK inhibitor	ITK	Other, kinases
64	MGH	CMK	KIN001-128	RSK2	Other, kinases
71	MGH	Pyrimethamine	Daraprim, Chloridine	Dihydrofolate reductase (DHFR)	Other
83	MGH	JW-7-52-1	NA	MTOR	PI3K/MTOR signaling
86	MGH	A-443654	KIN001-139	AKT1, AKT2, AKT3	PI3K/MTOR signaling
87	MGH	GW843682X	GW843682X (AN-13)	PLK1	Cell cycle
88	MGH	Entinostat	MS-275	HDAC1, HDAC3	Chromatin histone acetylation
89	MGH	Parthenolide		HDAC1	Chromatin histone acetylation
91	MGH	GSK319347A	KIN001-135, IKK-3 inhibitor	IKK	Other, kinases
94	MGH	TGX221	TGX-221, Tgx 221	PI3Kbeta	PI3K/MTOR signaling
104	MGH	Bortezomib	PS-341, LDP-341, Velcade	Proteasome	Protein stability and degradation
106	MGH	XMD8-85	ERK5-IN-1	ERK5, BET	Other
110	MGH	Seliciclib	Roscovitine, CYC-202, AL-39256	CDK2, CDK7, CDK9	Cell cycle
111	MGH	Salubrinal	EIF-2alpha Inhibitor	EIF2A	Other
119	MGH	Lapatinib	Tykerb, Tyverb	EGFR, ERBB2	RTK signaling
127	MGH	GSK269962A	GSK 269962A	ROCK1, ROCK2	Cytoskeleton
133	MGH	Doxorubicin	Doxil, Rubex, Adriamycin, Adriablastin, Doxorubicine	Anthracycline	DNA replication
134	MGH	Etoposide	Etopophos, Vepesid, Eposin, VP-16	TOP2	DNA replication
135	MGH	Gemcitabine	Gemzar, LY-188011	Pyrimidine antimetabolite	DNA replication
136	MGH	Mitomycin-C	Mytozytrex, NSC-26980, MMC, Mitosol, Mitozytrex	DNA crosslinker	DNA replication
140	MGH	Vinorelbine	vinorelbine tartrate, Navelbine, Exelbine	Microtubule destabiliser	Mitosis
147	MGH	NSC-87877	NSC 87877	SHP-1 (PTPN6), SHP-2 (PTPN11)	Other
150	MGH	Bicalutamide	ICI-176334, Casodex, Cosudex, ICI 176334	AR	Hormone-related
151	MGH	QS11	944328-88-5	ARFGAP1	Other
152	MGH	CP466722	CP-466722, CP 466722, 1080622-86-1	ATM	Genome integrity
153	MGH	Midostaurin	PKC412, benzoylstaurosporine, CGP-41251	PKC, PPK, FLT1, c-FGR, others	Other
154	MGH	CHIR-99021	CT 99021, CHIR99021, CHIR 99021	GSK3A, GSK3B	WNT signaling
155	MGH	Ponatinib	AP24534, AP-24534, KIN001-192, Iclusig	ABL, PDGFRA, VEGFR2, FGFR1, SRC, TIE2, FLT3	Other, kinases
156	MGH	AZD6482	AZD 6482, AZD-6482, AK-55409	PI3Kbeta	PI3K/MTOR signaling
157	MGH	JNK-9L	KIN001-204, JNK inhibitor 9l	JNK2, JNK3	JNK and p38 signaling
158	MGH	PF-562271	PF-00562271	FAK, FAK2	Cytoskeleton
159	MGH	HG6-64-1	KIN001-206	BRAF	ERK MAPK signaling
163	MGH	JQ1	JQ-1, (+)-JQ-1	BRD2, BRD3, BRD4, BRDT	Chromatin other
164	MGH	JQ12		HDAC1, HDAC2	Chromatin histone acetylation
165	MGH	DMOG	Dimethyloxalylglcine	HIF-PH	Metabolism
166	MGH	FTI-277		Farnesyl-transferase (FNTA)	Other
167	MGH	OSU-03012	AR-12, OSU 03012, OSU03012, PDK1 inhibitor AR-12	PDK1 (PDPK1)	Metabolism
170	MGH	Shikonin	Anchusin	not defined	Other
171	MGH	AKT inhibitor VIII	Akti-1/2, KIN001-102	AKT1, AKT2, AKT3	PI3K/MTOR signaling
172	MGH	Embelin	Emberine, Embelic acid	XIAP	Apoptosis regulation
173	MGH	FH535		PPARgamma, PPARdelta	Other
175	MGH	PAC-1	GTPL5238	Procaspase-3, Procaspase-7	Apoptosis regulation
176	MGH	IPA-3	IPA 3	PAK1	Cytoskeleton
177	MGH	GSK650394	GSK-650394, GSK 650394	SGK2, SGK3	Other, kinases
178	MGH	BAY-61-3606	Syk Inhibitor, BAY-613606	SYK	Other, kinases
179	MGH	5-Fluorouracil	5-FU	Antimetabolite (DNA & RNA)	Other
180	MGH	Thapsigargin	Octanoic acid	SERCA	Other
182	MGH	Obatoclax Mesylate	GX15-070MS, Obatoclax, GX15-070	BCL2, BCL-XL, BCL-W, MCL1	Apoptosis regulation
184	MGH	BMS-754807	BMS754807, BMS 754807	IGF1R, IR	RTK signaling
185	MGH	Linsitinib	OSI-906, ASP-7487	IGF1R	IGF1R signaling
186	MGH	Bexarotene	LG-100069, Targretin, Targret, Targrexin, Targretyn, Bexarotenum	Retinioic X receptor (RXR) agonist	Other
190	MGH	Bleomycin		dsDNA break induction	DNA replication
192	MGH	LFM-A13	DDE-28	BTK	Other, kinases
193	MGH	GW-2580	GX2580, CFMS receptor tyrosine kinase inhibitor	CSF1R	RTK signaling
194	MGH	Luminespib	AUY922, VER-52296,NVP-AUY922, AUY	HSP90	Protein stability and degradation
196	MGH	Phenformin	DBI	Biguanide agent	Other
197	MGH	Bryostatin 1	Bryostatin	PKC	Other
199	MGH	Pazopanib	Votrient	CSF1R, KIT, PDGFRA, PDGFRB	RTK signaling
200	MGH	Dacinostat	NVP-LAQ824, LAQ824	HDAC1	Chromatin histone acetylation
201	MGH	Epothilone B	Patupilone, EpoB, EPO906, GNF-PF-193	Microtubule stabiliser	Mitosis
202	MGH	GSK1904529A	GSK-1904529A, GSK 1904529A	IGF1R, IR	RTK signaling
203	MGH	BMS-345541	BMS345541, IKK Inhibitor 3	IKK1, IKK2	Other, kinases
204	MGH	Tipifarnib	Zarnestra	Farnesyl-transferase (FNTA)	Other
205	MGH	Avagacestat	BMS-708163, BMS 708163	Amyloid beta20, Amyloid beta40	Other
206	MGH	Ruxolitinib	INCB-18424, Ruxolitinib Phosphate, Jakafi	JAK1, JAK2	Other, kinases
207	MGH	AS601245		JNK1, JNK2, JNK2	JNK and p38 signaling
208	MGH	Ispinesib Mesylate	SB-715992	KSP	Mitosis
211	MGH	TL-2-105		not defined	Other
219	MGH	AT-7519	AT7519	CDK1, CDK2, CDK4, CDK6, CDK9	Cell cycle
221	MGH	TAK-715	KIN001-201, TAK 715	p38alpha, p38beta	JNK and p38 signaling
222	MGH	BX-912		PDK1 (PDPK1)	Metabolism
223	MGH	ZSTK474	KIN001-167, ZSTK-474, ZSTK 474	PI3K (class 1)	PI3K/MTOR signaling
224	MGH	AS605240	KIN001-173, AS-605240	PI3Kgamma	PI3K/MTOR signaling
225	MGH	Genentech Cpd 10		AURKA, AURKB	Mitosis
226	MGH	GSK1070916	GSK-1070916	AURKA, AURKC	Mitosis
228	MGH	AKT inhibitor VIII	Akti-1/2, KIN001-102	AKT1, AKT2, AKT3	PI3K/MTOR signaling
229	MGH	Enzastaurin	LY317615	PKCB	Other, kinases
230	MGH	GSK429286A		ROCK1, ROCK2	Cytoskeleton
231	MGH	FMK	KIN001-242	RSK	Other, kinases
235	MGH	QL-XII-47		BTK, BMX	Other, kinases
236	MGH	IC-87114		PI3Kdelta	PI3K/MTOR signaling
238	MGH	Idelalisib	CAL-101, Zydelig	PI3Kdelta	PI3K/MTOR signaling
245	MGH	UNC0638	UNC-0638, UNC 0683	G9a and GLP methyltransferases	Chromatin histone methylation
249	MGH	Cabozantinib	BMS-907351, XL-184, Cometriq	VEGFR, MET, RET, KIT, FLT1, FLT3, FLT4, TIE2,AXL	RTK signaling
252	MGH	WZ3105		SRC, ROCK2, NTRK2, FLT3, IRAK1, others	Other
253	MGH	XMD14-99		ALK, CDK7, LTK, others	Other, kinases
254	MGH	Quizartinib	AC220, AC 220, AC-220, Asp-2689	FLT3	RTK signaling
255	MGH	CP724714	CP-724714	ERBB2	EGFR signaling
256	MGH	JW-7-24-1		LCK	Other, kinases
257	MGH	NPK76-II-72-1		PLK3	Cell cycle
258	MGH	STF-62247	STF62247	Autophagy inducer	Other
260	MGH	NG-25	NG25	TAK1, M4K2	Other, kinases
261	MGH	TL-1-85		TAK1, MAP4K2	Other, kinases
262	MGH	VX-11e	VX11e, VX11e	ERK2	ERK MAPK signaling
263	MGH	FR-180204	FR 180204, FR180204, ERK Inhibitor II	ERK1, ERK2	ERK MAPK signaling
264	MGH	ACY-1215		HDAC6	Chromatin histone acetylation
265	MGH	Tubastatin A		HDAC1, HDAC6, HDAC8	Chromatin histone acetylation
266	MGH	Zibotentan	ZD4054, ZD-4054	Endothelin-1 receptor (EDNRA)	Other
268	MGH	Sepantronium bromide	YM155, YM-155, YM 155	BIRC5	Apoptosis regulation
269	MGH	NSC-207895	XI-006, NSC207895	MDM4	p53 pathway
271	MGH	VNLG/124	HDAC inhibitor XV	HDAC,RAR	Chromatin histone acetylation
272	MGH	AR-42	HDAC-42, AR 42, AR42	HDAC1	Chromatin histone acetylation
273	MGH	CUDC-101	CUDC 101	HDAC1-10, EGFR, ERBB2	Other
274	MGH	Belinostat	PXD101, PXD-101	HDAC1	Chromatin histone acetylation
275	MGH	I-BET-762	GSK525762A	BRD2, BRD3, BRD4	Chromatin other
276	MGH	CAY10603		HDAC1, HDAC6	Chromatin histone acetylation
277	MGH	Linifanib	ABT-869, ABT 869	VEGFR1, VEGFR2, VEGFR3, CSF1R, FLT3, KIT	RTK signaling
279	MGH	BIX02189	BIX 02189	MEK5, ERK5	ERK MAPK signaling
281	MGH	Alectinib	CH5424802, CH 542802, Alecensa	ALK	RTK signaling
282	MGH	Pelitinib	EKB-569, EKB 569	EGFR	EGFR signaling
283	MGH	Omipalisib	GSK2126458, GSK-2126458, EX-8678, GSK458	PI3K (class 1), MTORC1, MTORC2	PI3K/MTOR signaling
284	MGH	JNJ38877605		MET	RTK signaling
285	MGH	SU11274		MET	RTK signaling
286	MGH	KIN001-236		HDAC6, HDAC10	Chromatin histone acetylation
287	MGH	KIN001-244	PDK1 inhibitor 7	PDK1	Other, kinases
288	MGH	WHI-P97	AC1L1GQE, KIN001-055	JAK3	Other, kinases
289	MGH	KIN001-042		GSK3B	WNT signaling
290	MGH	KIN001-260	Bayer IKKb inhibitor, ACHP	CDC7	DNA replication
291	MGH	KIN001-266		CDC7	DNA replication
292	MGH	Masitinib	AB1010, Masivet	KIT, PDGFRA, PDGFRB	RTK signaling
293	MGH	Amuvatinib	MP470, MP 470, MP-470	KIT, PDGFRA, FLT3	RTK signaling
294	MGH	MPS-1-IN-1		MPS1	Mitosis
295	MGH	NVP-BHG712	BHG712	EPHB4, RAF, SRC, ABL	Other, kinases
298	MGH	OSI-930	OSI 930 OSI930	KIT, VEGFR2	RTK signaling
299	MGH	OSI-027	A-1065-5	MTORC1, MTORC2	PI3K/MTOR signaling
300	MGH	CX-5461	CX5461, CX 5461	RNA Polymerase 1	Other
301	MGH	PHA-793887	PHA793887, PHA 793887	CDK2, CDK7, CDK5	Cell cycle
302	MGH	PI-103	PI-103, PI103, PI 103	PI3Kalpha, DAPK3, CLK4, PIM3, HIPK2	Other, kinases
303	MGH	PIK-93	PIK 93, PIK93	PK3CG	PI3K/MTOR signaling
304	MGH	SB52334	SB-52334, SB 52334	ALK5	RTK signaling
305	MGH	TPCA-1		IKK2	Other, kinases
306	MGH	Fedratinib	TG101348, TG-101348, SAR302503, SAR-302503	JAK2	Other, kinases
308	MGH	Foretinib	GSK1363089, XL-880, EXEL-2880, GSK089	MET, KDR, TIE2, VEGFR3/FLT4, RON, PDGFR, FGFR1, EGFR	RTK signaling
309	MGH	Y-39983		ROCK	Cytoskeleton
310	MGH	YM201636	YM-201636, YM 201636	PIKFYVE	PI3K/MTOR signaling
312	MGH	Tivozanib	AV-951, AV 951, KRN-951, KIL8951, ASP-4130	VEGFR1, VEGFR2, VEGFR3, PDGFR, KIT	RTK signaling
317	MGH	WYE-125132		mTOR	PI3K/MTOR signaling
326	MGH	GSK690693	GSK 690693, GSK-690693	AKT1, AKT2, AKT3	PI3K/MTOR signaling
328	MGH	SNX-2112	SNX 2112	HSP90	Protein stability and degradation
329	MGH	QL-XI-92		DDR1	Cytoskeleton
330	MGH	XMD13-2		MRCKB	Cytoskeleton
331	MGH	QL-X-138		BTK	Other, kinases
332	MGH	XMD15-27		CAMK2	Other, kinases
333	MGH	T0901317	TO-901317, TO901317	LXR, FXR	Other
341	MGH	Selisistat	EX-527, EX 527	SIRT1	Chromatin histone acetylation
342	MGH	Tenovin-6		SIRT	Chromatin histone acetylation
344	MGH	THZ-2-49		CDK9	Cell cycle
345	MGH	KIN001-270	CDK9 inhibitor, CDK9-IN-1	CDK9	Other
346	MGH	THZ-2-102-1		CDK7	Cell cycle
356	MGH	AT7867		AKT	PI3K/MTOR signaling
362	MGH	CI-1033		EGFR, ERBB2, ERBB4	RTK signaling
363	MGH	PF-00299804		EGFR, ERBB2, ERBB4	RTK signaling
366	MGH	TWS119		GSK3	WNT signaling
371	MGH	Torin 2		mTOR	PI3K/MTOR signaling
372	MGH	Pilaralisib	XL-147	PI3K	PI3K/MTOR signaling
374	MGH	GSK1059615		PI3K	PI3K/MTOR signaling
375	MGH	Voxtalisib	XL-765, SAR245409	PI3K (class 1), DNAPK, MTOR	PI3K/MTOR signaling
376	MGH	Brivanib, BMS-540215		VEGFR, PDGFR	RTK signaling
380	MGH	BIBF-1120		VEGFR, PDGFR, FGFR	RTK signaling
381	MGH	AST-1306		EGFR, ERBB4	RTK signaling
382	MGH	Apitolisib	GDC0980	mTOR, PI3K	PI3K/MTOR signaling
406	MGH	LIMK1 inhibitor BMS4		LIMK1	Cytoskeleton
407	MGH	kb NB 142-70		PKD	Other, kinases
408	MGH	Sphingosine Kinase 1 Inhibitor II	PF-543	Sphingosine Kinase	Other, kinases
409	MGH	eEF2K Inhibitor, A-484954		eEF2K	Other, kinases
410	MGH	MetAP2 Inhibitor, A832234		MetAP2	Other
412	MGH	Venotoclax	ABT-199, Veneclexta, GDC-0199	BCL-2 selective	Apoptosis regulation
415	MGH	CPI-613		Metabo, Mitochondria	Other
416	MGH	CAY10566		Stearoyl-CoA desaturase	Other
427	MGH	Ara-G	9-??-D-Arabinofuranosyl guanine	Anti-metabolite	Other
428	MGH	Pemetrexed		TYMS	DNA replication
431	MGH	Alisertib	MLN8237	AURKA	Mitosis
432	MGH	Flavopiridol		CDK	Cell cycle
435	MGH	C-75		FAS	Apoptosis regulation
436	MGH	CAP-232, TT-232, TLN-232		Glycolysis	Metabolism
437	MGH	Trichostatin A		HDAC	Chromatin histone acetylation
438	MGH	Panobinostat	Farydak, LBH589	HDAC	Chromatin histone acetylation
439	MGH	LCL161		XIAP, cIAP1, cIAP2	Apoptosis regulation
442	MGH	IMD-0354		IKKb	Other, kinases
446	MGH	MIM1		MCL-1	Apoptosis regulation
447	MGH	ETP-45835		MNK1, MNK2	Other, kinases
449	MGH	CD532		AURKA	Mitosis
461	MGH	NSC319726		P53 Mut specific	p53 pathway
474	MGH	ARRY-520		KIF11	Mitosis
476	MGH	SB505124	SB 505124, SB505124	TGFBR1, ACVR1B, ACVR1C	RTK signaling
477	MGH	A-83-01		TGFB	Other
478	MGH	LDN-193189		BMP	Other
546	MGH	FTY-720	Fingolimod hydrochloride; Gilenya; TDI-132; Imusera; Gilenia	S1P	Other
552	MGH	BAM7		Bax activator	Other
562	MGH	AGI-6780		IDH2(R140Q)	Metabolism
563	MGH	Kobe2602		RAS effector	RTK signaling
573	MGH	LGK974		PORCN	WNT signaling
574	MGH	Wnt-C59		PORCN	WNT signaling
576	MGH	RU-SKI 43		Shh	Other
1001	SANGER	AICA Ribonucleotide	AICAR, N1-(b-D-Ribofuranosyl)-5-aminoimidazole-4-carboxamide	AMPK agonist	Metabolism
1003	SANGER	Camptothecin	Camptothecine, (+)-Camptothecin	TOP1	DNA replication
1004	SANGER	Vinblastine	Velban	Microtubule destabiliser	Mitosis
1005	SANGER	Cisplatin	cis-Diammineplatinum(II) dichloride, Platinol, CIS-DDP	DNA crosslinker	DNA replication
1006	SANGER	Cytarabine	Ara-Cytidine, Arabinosyl Cytosine, U-19920	Antimetabolite	Other
1007	SANGER	Docetaxel	RP-56976, Taxotere	Microtubule stabiliser	Mitosis
1008	SANGER	Methotrexate	Abitrexate, Amethopterin, Rheumatrex, Trexall, Folex	Antimetabolite	DNA replication
1009	SANGER	Tretinoin	ATRA, Vesanoid, Renova, Atralin, Tretin-X, Avita	Retinoic acid	Other
1010	SANGER	Gefitinib	ZD-1839, Iressa	EGFR	EGFR signaling
1011	SANGER	Navitoclax	ABT-263, ABT263, ABT 263	BCL2, BCL-XL, BCL-W	Apoptosis regulation
1012	SANGER	Vorinostat	Zolinza, SAHA, suberanilohydroxamic acid, suberoylanilide hydroxamic acid, MK-0683	HDAC inhibitor Class I, IIa, IIb, IV	Chromatin histone acetylation
1013	SANGER	Nilotinib	Tasigna, AMN 107	ABL	ABL signaling
1014	SANGER	Refametinib	RDEA119, BAY-86-9766, BAY 869766	MEK1, MEK2	ERK MAPK signaling
1015	SANGER	CI-1040	CI 1040, PD-18435, PD-184352, 212631-79-3	MEK1, MEK2	ERK MAPK signaling
1016	SANGER	Temsirolimus	CCI-779, Torisel	MTOR	PI3K/MTOR signaling
1017	SANGER	Olaparib	AZD2281, KU0059436, Lynparza	PARP1, PARP2	Genome integrity
1018	SANGER	Veliparib	ABT-888, ABT888, ABT 888	PARP1, PARP2	Genome integrity
1019	SANGER	Bosutinib	SKI-606, Bosulif	SRC, ABL, TEC	Other, kinases
1020	SANGER	Lenalidomide	CDC-501, CC-5013, Revlimid	CRBN	Protein stability and degradation
1021	SANGER	Axitinib	AG-13736, Inlyta	PDGFR, KIT, VEGFR	RTK signaling
1022	SANGER	AZD7762	AZD-7762, AZD 7762	CHEK1, CHEK2	Cell cycle
1023	SANGER	GW441756	GW 441756	NTRK1	RTK signaling
1024	SANGER	Lestaurtinib	CEP-701, SP-924, SPM-924, A-154475, KT-555	FLT3, JAK2, NTRK1, NTRK2, NTRK3	Other, kinases
1025	SANGER	SB216763	SB-216763, SB 216763	GSK3A, GSK3B	WNT signaling
1026	SANGER	Tanespimycin	17-AAG, BMS-722782	HSP90	Protein stability and degradation
1028	SANGER	VX-702	VX702, VX 702	p38	JNK and p38 signaling
1029	SANGER	Motesanib	AMG-706, AMG 706, AMG706	VEGFR, RET, KIT, PDGFR	RTK signaling
1030	SANGER	KU-55933	KU55933	ATM	Genome integrity
1031	SANGER	Elesclomol	STA-4783	HSP90	Protein stability and degradation
1032	SANGER	Afatinib	BIBW2992, Tovok, Gilotrif	EGFR, ERBB2	EGFR signaling
1033	SANGER	Vismodegib	GDC0449, Erivedge	SMO	Other
1034	SANGER	Staurosporine		Broad spectrum kinase inhibitor	RTK signaling
1036	SANGER	PLX-4720	PLX4720, PLX 4720	BRAF	ERK MAPK signaling
1037	SANGER	BX795	BX-795	TBK1, PDK1 (PDPK1), IKK, AURKB, AURKC	Other, kinases
1038	SANGER	NU7441	KU-57788, NU-7432, NU-7741	DNAPK	Genome integrity
1039	SANGER	SL0101	SL-0101, SL 0101-1	RSK, AURKB, PIM1, PIM3	Other, kinases
1042	SANGER	Doramapimod	BIRB-796, BIRB 796	p38, JNK2	JNK and p38 signaling
1043	SANGER	JNK Inhibitor VIII		JNK	JNK and p38 signaling
1046	SANGER	Wee1 Inhibitor	681640, Wee1 Inhibitor	WEE1, CHEK1	Cell cycle
1047	SANGER	Nutlin-3a (-)		MDM2	p53 pathway
1048	SANGER	Mirin		MRE11	Genome integrity
1049	SANGER	PD173074	PD-173074, PD 173074	FGFR1, FGFR2, FGFR3	RTK signaling
1050	SANGER	ZM447439	ZM-447439, ZM 447439	AURKA, AURKB	Mitosis
1051	SANGER	Alisertib	MLN8237	AURKA	Mitosis
1052	SANGER	RO-3306		CDK1	Cell cycle
1053	SANGER	MK-2206	MK 2206, MK2206	AKT1, AKT2	PI3K/MTOR signaling
1054	SANGER	Palbociclib	PD0332991, PD-0332991, PF-00080665-73	CDK4, CDK6	Cell cycle
1057	SANGER	Dactolisib	NVP-BEZ235, BEZ235	PI3K (class 1), MTORC1, MTORC2	PI3K/MTOR signaling
1058	SANGER	Pictilisib	GDC-0941, GDC0941, RG-7621	PI3K (class 1)	PI3K/MTOR signaling
1059	SANGER	AZD8055	AZD-8055	MTORC1, MTORC2	PI3K/MTOR signaling
1060	SANGER	PD0325901	PD-0325901, PD 0325901	MEK1, MEK2	ERK MAPK signaling
1061	SANGER	SB590885	SB-590885	BRAF	ERK MAPK signaling
1062	SANGER	Selumetinib	AZD6244, AZD-6244, ARRY-886	MEK1, MEK2	ERK MAPK signaling
1066	SANGER	AZD6482	AZD 6482, AZD-6482, AK-55409	PIK3CB	PI3K/MTOR signaling
1067	SANGER	CCT007093		PPM1D	Cell cycle
1068	SANGER	Obatoclax Mesylate	GX15-070MS, Obatoclax, GX15-070	BCL2, BCL-XL, BCL-W, MCL1	Apoptosis regulation
1069	SANGER	EHT-1864	EHT 1864	RAC1, RAC2, RAC3	Cytoskeleton
1070	SANGER	CRT0105950		JNK1, JNK2, JNK3	JNK and p38 signaling
1071	SANGER	CRT0105446		mTOR, LCK	PI3K/MTOR signaling
1072	SANGER	Avagacestat	BMS-708163, BMS 708163	Amyloid beta20, Amyloid beta40	Other
1073	SANGER	5-Fluorouracil	5-FU	Antimetabolite (DNA & RNA)	Other
1079	SANGER	Dasatinib	BMS-354825-03, BMS-354825, Sprycel	ABL, SRC, Ephrins, PDGFR, KIT	Other, kinases
1080	SANGER	Paclitaxel	BMS-181339-01, Taxol, Onxol, Paxene, Praxel, Abraxane	Microtubule stabiliser	Mitosis
1083	SANGER	Crizotinib	Xalkori, PF2341066, PF-2341066, PF 2341066	MET, ALK, ROS1	RTK signaling
1084	SANGER	Rapamycin	AY-22989, Sirolimus, WY-090217, Torisel, Rapamune	MTORC1	PI3K/MTOR signaling
1085	SANGER	Sorafenib	Nexavar, 284461-73-0, BAY 43-9006	PDGFR, KIT, VEGFR, RAF	Other, kinases
1086	SANGER	BI-2536		PLK1, PLK2, PLK3	Cell cycle
1088	SANGER	Irinotecan	Camptosar, (+)-Irinotecan, Irinotecanum, irinotecan hydrochloride	TOP1	DNA replication
1089	SANGER	Oxaliplatin	Eloxatin	DNA alkylating agent	DNA replication
1091	SANGER	BMS-536924	BMS 536924	IGF1R, IR	IGF1R signaling
1093	SANGER	GSK1904529A	GSK-1904529A, GSK 1904529A	IGF1R, IR	IGF1R signaling
1096	SANGER	Tozasertib	MK 0457,MK-0457,MK-045, VX-680 VX 680 VX-68	AURKA, AURKB, AURKC, others	Mitosis
1114	SANGER	Cetuximab	Erbitux, IMC-C225, C225, IMC-225, L01XC06	EGFR	EGFR signaling
1128	SANGER	FS106		CHEK1	Cell cycle
1129	SANGER	PF-4708671	PF 4708671, PF4708671	S6K1	PI3K/MTOR signaling
1131	SANGER	PRIMA-1MET	Prima 1MET, APR-246	TP53 activation	p53 pathway
1133	SANGER	Serdemetan	JNJ-26854165	MDM2	p53 pathway
1135	SANGER	AZD4547	AZ6	FGRF1, FGFR2, FGFR3	RTK signaling
1136	SANGER	Capivasertib	AZ5363	AKT	PI3K/MTOR signaling
1142	SANGER	HG-5-113-01		AURKA	Mitosis
1143	SANGER	HG-5-88-01		TAK1, M4K2	Other, kinases
1145	SANGER	THZ-1-87		BTK, BMX	Other, kinases
1149	SANGER	TW 37	TW37, TW-37	BCL2, BCL-XL, MCL1	Apoptosis regulation
1155	SANGER	QL-XII-47		IRAK1	Other, kinases
1157	SANGER	XMD11-50		LRRK2, ERK5	Other, kinases
1158	SANGER	XMD11-85h		LRRK2, ERK5	Other, kinases
1161	SANGER	ZG-10		JNK1	JNK and p38 signaling
1164	SANGER	XMD8-92	XMD 8-92	ERK5	ERK MAPK signaling
1165	SANGER	THZ-2-98-01		IRAK1	Unclassified
1166	SANGER	QL-VIII-58		MTOR, ATR	Other
1167	SANGER	NG-25		TAK1	Unclassified
1168	SANGER	Erlotinib	Tarceva, RG-1415, CP-358774, OSI-774, Ro-508231, R-1415	EGFR	EGFR signaling
1170	SANGER	CCT-018159	CCT018159, CCT 018159	HSP90	Protein stability and degradation
1175	SANGER	Rucaparib	PF-01367338, AG-014699, AG-14447, AG-14699	PARP1, PARP2	Genome integrity
1177	SANGER	Niraparib	MK-4827, MK4827	PARP1, PARP2	Genome integrity
1179	SANGER	MK-1775	AZD1775, Adavosertib	WEE1, PLK1	Cell cycle
1180	SANGER	Dinaciclib	SCH727965, SCH 727965, SCH-727-965, MK-7965	CDK1, CDK2, CDK5, CDK9	Cell cycle
1183	SANGER	CRT0160829		CDC7	DNA replication
1184	SANGER	AZ20		ATR	Genome integrity
1185	SANGER	KU-60019		ATM	Genome integrity
1186	SANGER	FS112		KS6B1 (p70S6K)	PI3K/MTOR signaling
1187	SANGER	CCT245232		HSF1	Unclassified
1188	SANGER	CCT245467		HSF1	Unclassified
1190	SANGER	Gemcitabine	Gemzar, LY-188011	Pyrimidine antimetabolite	DNA replication
1191	SANGER	Bortezomib	PS-341, LDP-341, Velcade	Proteasome	Protein stability and degradation
1192	SANGER	GSK269962A	GSK 269962A	ROCK1, ROCK2	Cytoskeleton
1194	SANGER	SB505124	SB 505124, SB505124	TGFBR1, ACVR1B, ACVR1C	RTK signaling
1195	SANGER	FY026	[(para-cymene)osmium(N,N-dimethylphenlyazopyridine)(iodide)]hexafluorophophate		Unclassified
1196	SANGER	FY069	[(biphenyl)osmium(5-fluoro-phenlyazopyridine)(iodide)]hexafluorophophate		Unclassified
1197	SANGER	ZL049	[(diphenyltetramethylcyclopentadienyl)iridium(III)(2-phenylpyridine)(chloride)]		Unclassified
1198	SANGER	FY012			Unclassified
1199	SANGER	Tamoxifen	Nolvadex, Soltamox, Zynoplex, ICI-46474, Kessar	ESR1	Hormone-related
1200	SANGER	Fulvestrant	Faslodex, ICI-182780	ESR	Hormone-related
1202	SANGER	torin2		MTOR, ATM, ATR, DNAPK	PI3K/MTOR signaling
1203	SANGER	QL-XII-61		BMX, BTK	Other, kinases
1204	SANGER	HG-6-71-01		DDR1, DDR2, SRC	Other, kinases
1218	SANGER	JQ1	JQ-1, (+)-JQ-1	BRD2, BRD3, BRD4, BRDT	Chromatin other
1219	SANGER	PFI-1		BRD4	Chromatin other
1230	SANGER	IOX2	IOX-2, IOX 2, AK176060	EGLN1	Other
1232	SANGER	I-BET-151	GSK12100151A	BRD2, BRD3, BRD4	Chromatin other
1236	SANGER	UNC0638	UNC-0638, UNC 0683	G9a and GLP methyltransferases	Chromatin histone methylation
1237	SANGER	EPZ004777	EPZ-004777	DOT1L	Chromatin histone methylation
1239	SANGER	YK-4-279	YK 4-279	RNA helicase A	Other
1241	SANGER	CHIR-99021	CT 99021, CHIR99021, CHIR 99021	GSK3A, GSK3B	WNT signaling
1242	SANGER	(5Z)-7-Oxozeaenol	5Z-7-Oxozeaenol, LL-Z1640-2	TAK1	Other, kinases
1243	SANGER	Piperlongumine	Piplartine	Induces reactive oxygen species	Other
1248	SANGER	Daporinad	APO866, FK866, FK866	NAMPT	Metabolism
1249	SANGER	BMS-345541		IKK-1, IKK-2	Other
1250	SANGER	AZ960	AZ 960, AZ-960	JAK2, JAK3	Other, kinases
1251	SANGER	N22899-6-C1		Peptidyl arginine deaminase (PAD)	Unclassified
1252	SANGER	N23918-95-7		JMJ histone demethylase	Chromatin histone methylation
1253	SANGER	N24798-49-A1		JMJ histone demethylase	Chromatin histone methylation
1254	SANGER	GSK-J4		KDM6B	Chromatin histone methylation
1259	SANGER	Talazoparib	BMN-673, BMN 973	PARP1, PARP2	Genome integrity
1261	SANGER	rTRAIL		TRAIL receptor agonist	Apoptosis regulation
1262	SANGER	UNC1215	UNC-1215	L3MBTL3	Chromatin other
1263	SANGER	UNC0642		G9A, GLP	Chromatin histone methylation
1264	SANGER	SGC0946		DOT1L	Chromatin histone methylation
1266	SANGER	ICL1100013		N-myristoyltransferase 1/2	Other
1268	SANGER	XAV939	NVP-XAV939, XAV-939, XAV 939	TNKS1, TNKS2	WNT signaling
1359	SANGER	965-D2		MKNK1, MKNK2, PIM1, PIM3	Other, kinases
1360	SANGER	993-D2		MKNK1, MKNK2	Other, kinases
1362	SANGER	BAY ACCi		ACACA	Metabolism
1363	SANGER	BAY AKT1		AKT1, AKT2, AKT3	Apoptosis regulation
1364	SANGER	BAY-HDAC11_1		HDAC11	Chromatin histone acetylation
1365	SANGER	BAY-HDAC11_2		HDAC11	Chromatin histone acetylation
1367	SANGER	BAY-HDAC11_4		HDAC11	Chromatin histone acetylation
1368	SANGER	BAY-MPS1		MPS1	Mitosis
1369	SANGER	BAY-MPS-combo-1 (paclitaxel 5 uM)		TTK and microtubules	Mitosis
1370	SANGER	BAY-MPS-combo 2 (paclitaxel 1 uM)		TTK and microtubules	Unclassified
1371	SANGER	PLX-4720	PLX4720, PLX 4720	BRAF	ERK MAPK signaling
1372	SANGER	Trametinib	GSK1120212, Mekinist	MEK1, MEK2	ERK MAPK signaling
1373	SANGER	Dabrafenib	GSK2118436, Tafinlar	BRAF	ERK MAPK signaling
1375	SANGER	Temozolomide	Temodar, Temodal, M-39831, SCH 52365	DNA alkylating agent	DNA replication
1377	SANGER	Afatinib	BIBW2992, Tovok, Gilotrif	EGFR, ERBB2	EGFR signaling
1378	SANGER	Bleomycin (50 uM)		dsDNA break induction	DNA replication
1379	SANGER	ZL109		DNA damage	Unclassified
1382	SANGER	AZD3514	SN1019841295	AR	Hormone-related
1386	SANGER	Doxorubicin		Anthracycline	DNA replication
1392	SANGER	Bleomycin (10 uM)		dsDNA break induction	DNA replication
1393	SANGER	Gemcitabine		Pyrimidine antimetabolite	DNA replication
1394	SANGER	AZD6738	SN1034081770	ATR	Genome integrity
1401	SANGER	AZD5438	SN1057898678	CDK2	Cell cycle
1402	SANGER	AZD7762	SN1031853762	CHEK1, CHEK2	Cell cycle
1403	SANGER	AZD6094	SN1042487586	MET	RTK signaling
1407	SANGER	Dyrk1b_0191	SN1008982787	DYRK1B	Other, kinases
1409	SANGER	AZD4877	SN1055467765	EG5	Mitosis
1413	SANGER	EphB4_9721	SN1076287848	EPHB4	RTK signaling
1414	SANGER	Fulvestrant	SN0117217688	ESR1	Hormone-related
1416	SANGER	AZD8931	SN0216062465	EGFR, ERBB2, ERBB3	RTK signaling
1419	SANGER	FEN1_3940	SN1106019609	FEN1	Genome integrity
1421	SANGER	FGFR_0939	SN1043317881	FGFR4	RTK signaling
1422	SANGER	FGFR_3831	SN1037992934	FGFR1, FGFR2, FGFR3, FGFR4	RTK signaling
1425	SANGER	BPTES	SN1041594574	GLS	Other
1426	SANGER	AZD7969	SN1098976045	GSK3B	WNT signaling
1427	SANGER	AZD5582	SN1021632995	IAP	Other
1428	SANGER	IAP_5620	SN1043546339	IAP	Other
1429	SANGER	IAP_7638	SN1043547481	IAP	Other
1430	SANGER	IGFR_3801	SN1056768819	IGFR1	IGF1R signaling
1432	SANGER	AZD1480	SN1044232195	JAK1, JAK2	Other, kinases
1433	SANGER	JAK1_3715	SN1042605297	JAK1	Other, kinases
1434	SANGER	JAK3_7406	SN1014281280	JAK3	Other, kinases
1436	SANGER	MCT1_6447	SN0177231247	MCT1	Cell cycle
1437	SANGER	MCT4_1422	SN1043999849	MCT4	Other
1441	SANGER	AZD2014	SN1103949359	mTORC1, mTORC2	PI3K/MTOR signaling
1444	SANGER	AZD8186	SN1028722848	PI3Kbeta, PI3Kdelta	PI3K/MTOR signaling
1445	SANGER	AZD8835	SN1040214596	PI3Kalpha, PI3Kdelta	PI3K/MTOR signaling
1446	SANGER	PI3Ka_4409	SN1037097676	PI3Kalpha, PI3Kdelta	PI3K/MTOR signaling
1449	SANGER	AZD1208	SN1028350371	PIM1, PIM2, PIM3	Other, kinases
1451	SANGER	PLK_6522	SN1077317349	PLK1, PLK2, PLK3	Cell cycle
1453	SANGER	RAF_9304	SN1034259943	ARAF, BRAF, CRAF	ERK MAPK signaling
1458	SANGER	PARP_9495	SN1024601395	PARP1, PARP2, PARP7	Genome integrity
1459	SANGER	PARP_0108	SN1044053371	PARP1, PARP2, PARP6	Genome integrity
1460	SANGER	PARP_9482	SN1031920820	PARP1, PARP2, PARP5a	Genome integrity
1461	SANGER	TANK_1366	SN1032446568	Tankyrase 1/2 (PARP5a, PARP5b)	Genome integrity
1463	SANGER	AZD1332	SN1061387896	NTRK1, NTRK2, NTRK3	RTK signaling
1464	SANGER	TTK_3146	SN1080714093	TTK	Mitosis
1490	SANGER	SN-38	SN1095903706	TOP1	DNA replication
1494	SANGER	SN-38	7-Ethyl-10-Hydroxy-Camptothecin, SN 38	TOP1	DNA replication
1495	SANGER	Olaparib	AZD2281, KU0059436, Lynparza	PARP1, PARP2	Genome integrity
1496	SANGER	Cisplatin	Cisplatin	DNA crosslinker	DNA replication
1497	SANGER	AZD4547	AZ6	FGFR1, FGFR2, FGFR3	RTK signaling
1498	SANGER	Selumetinib	AZD6244, AZD-6244, ARRY-886	MEK1, MEK2	ERK MAPK signaling
1502	SANGER	Bicalutamide	ICI-176334, Casodex, Cosudex, ICI 176334	AR	Hormone-related
1507	SANGER	Ruxolitinib	INCB-18424, Ruxolitinib Phosphate, Jakafi	JAK1, JAK2	Other, kinases
1510	SANGER	Linsitinib	OSI-906, ASP-7487	IGF1R	IGF1R signaling
1511	SANGER	Epirubicin	Ellence, Farmorubicin, IMI-28	Anthracycline	DNA replication
1512	SANGER	Cyclophosphamide	Cytoxan, Neosar, Cyclophosphamid, Procytox, Cyclophosphane	Alkylating agent	DNA replication
1526	SANGER	Refametinib	RDEA119, BAY-86-9766, BAY 869766	MEK1, MEK2	ERK MAPK signaling
1527	SANGER	Pictilisib	GDC-0941, GDC0941, RG-7621	PI3K (class 1)	PI3K/MTOR signaling
1529	SANGER	Pevonedistat	MLN4924, MLN 4924, MLN-4924	NAE	Other
1530	SANGER	PFI-3	BDF00016096	PB1, SMARCA4, SMARCA2	Chromatin other
1531	SANGER	I-CBP112		EP300, CBP	Chromatin histone acetylation
1549	SANGER	Sapitinib	AZD8931	EGFR, ERBB2, ERBB3	EGFR signaling
1553	SANGER	Uprosertib	GSK2141795, GSK2141795C, GSK-2141795	AKT1, AKT2, AKT3	PI3K/MTOR signaling
1557	SANGER	LCL161		XIAP, IAP1, IAP2	Apoptosis regulation
1558	SANGER	Lapatinib	Tykerb, Tyverb	EGFR, ERBB2	EGFR signaling
1559	SANGER	Luminespib	AUY922, VER-52296,NVP-AUY922, AUY	HSP90	Protein stability and degradation
1560	SANGER	Alpelisib	BYL719, BYL-719, NVP-BYL719	PI3Kalpha	PI3K/MTOR signaling
1561	SANGER	Taselisib	GDC-0032, GDC0032, RG7604	PI3K (beta sparing)	PI3K/MTOR signaling
1563	SANGER	EPZ5676	EPZ-5676, Pinometostat	DOT1L	Chromatin histone methylation
1564	SANGER	SCH772984	CS-1421	ERK1, ERK2	ERK MAPK signaling
1576	SANGER	IWP-2	Wnt Inhibitor IWP-2	PORCN	WNT signaling
1578	SANGER	Leflunomide	Sulol, SU-101, HWA-486, Arava	Pyrimidine synthesis inhibitor	DNA replication
1580	SANGER	GSK2801	1-(7-(2-methylsulfonyl-phenyl)-4-propoxy-1-aza-bicyclo[4.3.0]nona-2,4,6,8-tetraen-9-yl)-ethanone		Chromatin other
1581	SANGER	Bromosporine	ethyl N-[6-(3-methanesulfonamido-4-methylphenyl)-3-methyl-[1,2,4]triazolo[4,3-b]pyridazin-8-yl]carbamate	CECR2, BRD2, BRD4, BRD9	Chromatin other
1582	SANGER	SGC-CBP30	8-(3-chloro-4-methoxy-phenethyl)-4-(3,5-dimethyl-isoxazol-4-yl)-9-(2-(morpholin-4-yl)-propyl)-7,9-diaza-bicyclo[4.3.0]nona-1(6),2,4,7-tetraene	EP300, CBP	Chromatin histone acetylation
1583	SANGER	GSK-LSD1	N-((1R,2S)-2-phenylcyclopropyl)piperidin-4-amine	KDM1	Chromatin histone methylation
1584	SANGER	BDOCA000347a	4-bromo-N-(6-methoxy-1,3-dimethyl-2-oxo-2,3-dihydro-1H-benzo[d]imidazol-5-yl)-2-methylbenzenesulfonamide	BRPF1, BRPF2, BRPF3	Chromatin histone acetylation
1585	SANGER	BDF00022089a		BRPF1, BRPF2, BRPF3	Chromatin histone acetylation
1586	SANGER	BDILV000379a	4-(4-(1-methyl-1H-pyrazol-4-yl)-1-(2-(1-methyl-1H-pyrazol-4-yl)ethyl)-4,5-dihydro-1H-imidazol-5-yl)benzonitrile	BAZ2A, BAZ2B	Chromatin histone acetylation
1593	SANGER	Entinostat	MS-275	HDAC1, HDAC3	Chromatin histone acetylation
1594	SANGER	OSI-027	A-1065-5	MTORC1, MTORC2	PI3K/MTOR signaling
1598	SANGER	LGK974	LGK-974	PORCN	WNT signaling
1613	SANGER	VE-822	VE 822, VE822, Berzosertib	ATR	Genome integrity
1614	SANGER	WZ4003	WZ 4003	NUAK1, NUAK2	Other, kinases
1615	SANGER	CZC24832	GTPL6653	PI3Kgamma	PI3K/MTOR signaling
1617	SANGER	AZD5582	GTPL7710, AOB5560	XIAP, cIAP	Apoptosis regulation
1618	SANGER	GSK2606414	AK175551	PERK	Metabolism
1620	SANGER	PFI3	PFI-3, PFI 3, AOB2221	Polybromo 1, SMARCA4, SMARCA2	Chromatin other
1621	SANGER	PCI-34051	AK298746	HDAC8, HDAC6, HDAC1	Chromatin histone acetylation
1622	SANGER	Wnt-C59	AOB3540, AK161197	PORCN	WNT signaling
1624	SANGER	I-BET-762	GSK525762A	BRD2, BRD3, BRD4	Chromatin other
1625	SANGER	RVX-208	1044870-39-4, Apabetalone	BRD4	Chromatin other
1626	SANGER	OTX015	Birabresib, OTX-015, MK-8628	BRD2, BRD3, BRD4	Chromatin other
1627	SANGER	GSK343	GTPL8240, AOB3680, AK175558	EZH2	Chromatin histone methylation
1629	SANGER	ML323	GTPL7898, AOB2313,	USP1, UAF1	Protein stability and degradation
1630	SANGER	Entospletinib	GS-9973	SYK	Other, kinases
1631	SANGER	PRT062607	P505-15, PRT-2607, BIIB-057	SYK	Other, kinases
1632	SANGER	Ribociclib	LEE011, NVP-LEE011, LEE011-BBA	CDK4, CDK6	Cell cycle
1634	SANGER	AGI-6780	AK162157	IDH2 R140Q mutant	Metabolism
1635	SANGER	Picolinici-acid	Picolinate	Inflammatory related	Other
1706	SANGER	AZD5153	SN1045566955, AZD5153	BRD4	Chromatin other
1708	SANGER	CDK9_5576	SN1047226266, CDK9_5576	CDK9	Cell cycle
1709	SANGER	CDK9_5038	SN1047483750, CDK9_5038	CDK9	Cell cycle
1712	SANGER	Eg5_9814	SN1047613775, Eg5_9814	KSP11	Other
1713	SANGER	ERK_2440	SN1051032892, ERK_2440	ERK1,ERK2	ERK MAPK signaling
1714	SANGER	ERK_6604	SN1047587618, ERK_6604	ERK1,ERK2	ERK MAPK signaling
1716	SANGER	IRAK4_4710	SN1050852374, IRAK4_4710	IRAK4	Other, kinases
1718	SANGER	JAK1_8709	SN1049200060, JAK1_8709	JAK1	Other, kinases
1720	SANGER	AZD5991	SN1049446612, AZD5991	MCL1	Apoptosis regulation
1730	SANGER	PAK_5339	SN1046290829, PAK_5339	PAK1, PAK2	Cytoskeleton
1732	SANGER	TAF1_5496	SN1050393042, TAF1_5496	TAF1	Other
1733	SANGER	ULK1_4989	SN1049257073, ULK1_4989	ULK1	Other, kinases
1734	SANGER	VSP34_8731	SN1049998399, VSP34_8731	VSP34	Other
1736	SANGER	Selumetinib	SN1103949345, AZD1480	MEK1, MEK2	ERK MAPK signaling
1738	SANGER	IGF1R_3801	SN1051640224, IGF1R_3801	IGFR1	IGF1R signaling
1739	SANGER	JAK_8517	SN1066590414, JAK_8517	JAK1, JAK2	Other, kinases
1776	SANGER	GSK2256098C		FAK1	Cytoskeleton
1777	SANGER	GSK2276186C		JAK1, JAK2, JAK3	Other, kinases
1778	SANGER	GSK2110183B		AKT1, AKT2, AKT3	PI3K/MTOR signaling
1779	SANGER	GSK626616AC		DYRK1A	Other, kinases
1780	SANGER	GSK3337463A		NIK	Other, kinases
1782	SANGER	GSK2830371A		PPM1D	Other
1783	SANGER	LMB_AB1		ADRA1A, ADRB1	Other
1784	SANGER	LMB_AB2		GADD34	Unclassified
1785	SANGER	LMB_AB3		PPP1R15B	Other
1786	SANGER	AZD4547	1035270-39-3	FGFR1, FGFR2, FGFR3	RTK signaling
1799	SANGER	Ibrutinib	PCI-32765, CRA-032765, PCI-32765-00	BTK	Other, kinases
1802	SANGER	Zoledronate	Zoledronic acid, Zometa, Reclast		Other
1803	SANGER	Acetalax	Oxyphenisatin acetate		Unclassified
1804	SANGER	Acetalax	Oxyphenisatin acetate		Unclassified
1806	SANGER	Oxaliplatin		DNA alkylating agent	DNA replication
1808	SANGER	Topotecan		TOP1	DNA replication
1809	SANGER	Teniposide	Vumon		DNA replication
1810	SANGER	Mitoxantrone		TOP2	DNA replication
1811	SANGER	Dactinomycin	Actinomycin D	RNA polymerase	Other
1812	SANGER	Bleomycin		dsDNA break induction	DNA replication
1813	SANGER	Fludarabine	Fludara	Antimetabolite	DNA replication
1814	SANGER	Nelarabine	Atriance, Arranon		DNA replication
1815	SANGER	Dacarbazine	DTIC	CP11A	Other
1816	SANGER	Fulvestrant		ESR	Hormone-related
1817	SANGER	Romidepsin	Istodax, FK228, Depsipeptide	HDAC1, HDAC2, HDAC3, HDAC8	Chromatin histone acetylation
1819	SANGER	Docetaxel	RP-56976, Taxotere	Microtubule stabiliser	Mitosis
1820	SANGER	123829			Unclassified
1821	SANGER	765771			Unclassified
1824	SANGER	123138			Unclassified
1825	SANGER	Podophyllotoxin bromide			Unclassified
1826	SANGER	50869			Unclassified
1827	SANGER	Dihydrorotenone			Unclassified
1828	SANGER	720427			Unclassified
1829	SANGER	667880			Unclassified
1830	SANGER	Gallibiscoquinazole			Unclassified
1831	SANGER	L-Oxonoreleagnine			Unclassified
1832	SANGER	729189			Unclassified
1833	SANGER	741909			Unclassified
1834	SANGER	743380			Unclassified
1835	SANGER	Elephantin			Unclassified
1836	SANGER	150412			Unclassified
1838	SANGER	Sinularin			Unclassified
1839	SANGER	615590			Unclassified
1840	SANGER	630600			Unclassified
1843	SANGER	LMP744	MJ-III-65	TOP1	DNA replication
1844	SANGER	776928			Unclassified
1845	SANGER	Schweinfurthin A			Unclassified
1847	SANGER	BEN			Unclassified
1849	SANGER	Sabutoclax	BI-97C1	BCL2, BCL-XL, BFL1, MCL1	Apoptosis regulation
1852	SANGER	LY2109761	5XE	TGFB1	Other
1853	SANGER	OF-1		BRPF1B, BRPF2	Chromatin histone acetylation
1854	SANGER	MN-64		TNKS1, TNKS2	WNT signaling
1855	SANGER	KRAS (G12C) Inhibitor-12	GTPL8020	KRAS (G12C)	ERK MAPK signaling
1862	SANGER	MG-132	LLL cpd, MG 132, MG132	Proteasome, CAPN1	Protein stability and degradation
1866	SANGER	BDP-00009066		MRCKB_HUMAN	Cytoskeleton
1873	SANGER	Buparlisib	BKM120, NVP-BKM120	PI3Kalpha, PI3Kdelta, PI3Kbeta, PI3Kgamma	PI3K/MTOR signaling
1908	SANGER	Ulixertinib	BVD-523, VRT752271	ERK1, ERK2	ERK MAPK signaling
1909	SANGER	Venetoclax	ABT-199, Veneclexta, GDC-0199	BCL2	Apoptosis regulation
1910	SANGER	ABT737		BCL2, BCL-XL, BCL-W, BCL-B, BFL1	Apoptosis regulation
1911	SANGER	Dactinomycin	Actinomycin D, Cosmegen, Lyovac, Meractinomycin, Ac-De, ActD	RNA polymerase	Other
1912	SANGER	Afuresertib	GSK2110183, GSK2110183C	AKT1, AKT2, AKT3	PI3K/MTOR signaling
1913	SANGER	AGI-5198	IDH-C35	IDH1 (R132H)	Metabolism
1915	SANGER	AZD3759		EGFR	EGFR signaling
1916	SANGER	AZD5363		AKT1, AKT2, AKT3, ROCK2	Other, kinases
1917	SANGER	AZD6738	AZD 6738, AZD-6738	ATR	Genome integrity
1918	SANGER	AZD8186	AZD 8186, AZD-8186	PI3Kalpha, PI3Kbeta	PI3K/MTOR signaling
1919	SANGER	Osimertinib	AZD9291, AZD 9291, AZD-9291, Tagrisso, Mereletinib	EGFR	EGFR signaling
1922	SANGER	Cediranib	AZD2171, AZD 2171, AZD-2171, Recentin	VEGFR, FLT1, FLT2, FLT3, FLT4, KIT, PDGFRB	RTK signaling
1924	SANGER	Ipatasertib	GDC0068, GDC 0068, GDC-0068	AKT1, AKT, AKT3	PI3K/MTOR signaling
1925	SANGER	GDC0810	GDC-0810, GDC 0810	ESR1, ESR2	Hormone-related
1926	SANGER	GNE-317	GNE317, GNE 317	PI3Kalpha	PI3K/MTOR signaling
1927	SANGER	GSK2578215A	GSK 2578215A, GSK-2578215A	LRRK2	Other, kinases
1928	SANGER	I-BRD9	GSK602, GSK 602, GSK-602	BRD9	Chromatin other
1930	SANGER	Telomerase Inhibitor IX	MST-312, MST 312, MST312	Telomerase	Genome integrity
1931	SANGER	MIRA-1	MIRA 1, MIRA1, NSC19630, NSC-19630, NSC 19630	TP53	p53 pathway
1932	SANGER	NVP-ADW742	NVP ADW742, NVPADW742	IGF1R	IGF1R signaling
1933	SANGER	P22077	P 22077, P-22077	USP7, USP47	Protein stability and degradation
1936	SANGER	Savolitinib	AZD6094, Volitinib, AZD-6094, AZD 6094	MET	RTK signaling
1939	SANGER	UMI-77	UMI 77, UMI-77	MCL1	Apoptosis regulation
1940	SANGER	WIKI4	WIKI-4, WIKI 4	TNKS1, TNKS2	WNT signaling
1941	SANGER	Sepantronium bromide	YM155, YM-155, YM 155	BIRC5	Apoptosis regulation
1996	SANGER	MIM1	MIM 1, MIM-1	MCL1	Apoptosis regulation
1997	SANGER	WEHI-539	WEHI539, WEHI-539	BCL-XL	Apoptosis regulation
1998	SANGER	BPD-00008900			Other
1999	SANGER	N25720-51-A1			Unclassified
2000	SANGER	N27922-53-1			Unclassified
2002	SANGER	N30652-18-1			Unclassified
2003	SANGER	N29087-69-1			Unclassified
2010	SANGER	HKMTI-1-005			Unclassified
2011	SANGER	ICL-SIRT078		SIR2	Other
2037	SANGER	GSK343		EZH2	Chromatin histone methylation
2038	SANGER	UNC0638		G9A, GLP	Chromatin histone methylation
2039	SANGER	AGK2		BAZ2A, BAZ2B	Chromatin histone acetylation
2040	SANGER	Foretinib	GSK1363089, XL-880, EXEL-2880, GSK089	MET, KDR, TIE2, VEGFR3/FLT4, RON, PDGFR, FGFR1, EGFR	RTK signaling
2043	SANGER	BIBR-1532		TERT	Genome integrity
2044	SANGER	Pyridostatin		G-quadruplex stabiliser	DNA replication
2045	SANGER	AMG-319	AMG319	PI3K (beta sparing)	PI3K/MTOR signaling
2046	SANGER	MK-8776	SCH900776	CHEK1, CHEK2, CDK2	Cell cycle
2047	SANGER	Ulixertinib	BVD-523, VRT752271	ERK1, ERK2	ERK MAPK signaling
2048	SANGER	Vinorelbine	vinorelbine tartrate, Navelbine, Exelbine	Microtubule destabiliser	Mitosis
2055	SANGER	Mycophenolic acid			Unclassified
2057	SANGER	Remodelin			Unclassified
2096	SANGER	VX-11e	VX11e, VX11e	ERK2	ERK MAPK signaling
2106	SANGER	Uprosertib	GSK2141795, GSK2141795C, GSK-2141795	AKT1, AKT2, AKT3	PI3K/MTOR signaling
2107	SANGER	LJI308		RSK2, RSK1, RSK3	PI3K/MTOR signaling
2109	SANGER	AZ6102		TNKS1, TNKS2	WNT signaling
2110	SANGER	GSK591	EPZ015866, GSK3203591	PMRT5	Chromatin histone methylation
2111	SANGER	VE821	VE 821, VE-821	ATR	Genome integrity
2112	SANGER	VTP-A			Unclassified
2113	SANGER	VTP-B			Unclassified
2145	SANGER	PBD-288			Unclassified
2148	SANGER	POMHEX			Unclassified
2149	SANGER	CT7033-2		KDM4A, KDM4C, KDM4E, KDM3A, KDM6B	Chromatin histone methylation
2154	SANGER	GSK-LSD1-2HCl		LSD1	Chromatin histone methylation
2156	SANGER	5-azacytidine		DNA methyltransferases	Other
2157	SANGER	A-366		EHMT1, EHMT2	Chromatin histone methylation
2158	SANGER	CPI-637		EP300	Chromatin histone methylation
2159	SANGER	UNC0379		SETD8	Chromatin histone methylation
2169	SANGER	AZD6482	AZD 6482, AZD-6482, AK-55409	PI3Kbeta	PI3K/MTOR signaling
2170	SANGER	AT13148		AKT1	PI3K/MTOR signaling
2171	SANGER	BMS-754807	BMS-754807	IGF1R, IR	IGF1R signaling
2172	SANGER	JQ1	JQ-1, (+)-JQ-1	BRD2, BRD3, BRD4, BRDT	Chromatin other
2173	SANGER	PFI-1		BRD4	Chromatin other
2174	SANGER	IOX2	IOX-2, IOX 2, AK176060	EGLN1	Other
2175	SANGER	CHIR-99021	CT 99021, CHIR99021, CHIR 99021	GSK3A, GSK3B	WNT signaling
2177	SANGER	SGC0946		DOT1L	Chromatin histone methylation
2359	SANGER	GSK2830371	None	WIP1	Other
2360	SANGER	THR-101	WIMM synthesis	Mutant RAS	PI3K/MTOR signaling
2361	SANGER	THR-102	WIMM synthesis	Mutant RAS	PI3K/MTOR signaling
2362	SANGER	THR-103	WIMM synthesis	Mutant RAS	PI3K/MTOR signaling
2438	SANGER	ascorbate (vitamin C)	back-up solution from YWKim	anti-oxidant proteins	Other
2439	SANGER	glutathione	G6013, sigma	anti-oxidant proteins	Other
2498	SANGER	alpha-lipoic acid	aLA	Metabolism	Metabolism
2499	SANGER	N-acetyl cysteine	NAC	Metabolism	Metabolism

[truncated: 6 more sheets: Table S11, Table S12, Table S13, Table S14, Table S15, Table S16]
