# Supplementary material for: Carbohydrate metabolism and autophagy signature predicts prognosis and immune microenvironment of acute myeloid leukemia
Source: PeerJ. 2026 May 22;14:e21168. doi: 10.7717/peerj.21168 (PMC13200625; doi:10.7717/peerj.21168)
Supplement: Supplemental Information 3 [file peerj-14-21168-s003.xls]

## Sheet: Sheet1
Variable	Value	Label
Survival status	0	alive
Survival status	1	dead
FAB type	0	M0
FAB type	1	M1
FAB type	2	M2
FAB type	4	M4
FAB type	5	M5
FAB type	6	M6
FAB type	7	M7
