# Supplementary material for: Carbohydrate metabolism and autophagy signature predicts prognosis and immune microenvironment of acute myeloid leukemia
Source: PeerJ. 2026 May 22;14:e21168. doi: 10.7717/peerj.21168 (PMC13200625; doi:10.7717/peerj.21168)
Supplement: Supplemental Information 4 [file peerj-14-21168-s004.txt]

Step01_data_download
#
rm(list = ls())
proj = 'TCGA-LAML'
setwd('01_data_download/')
clinical = read.delim("TCGA-LAML.GDC_phenotype.tsv.gz",fill = T,header = T,sep = "\t")
surv = read.delim("TCGA-LAML.survival.tsv",header = T)
clinical[1:4,1:4]
head(surv)

### 
load("TCGA-LAML.htseq_counts.Rdata")
exp = pd_mat
nrow(exp)
exp = exp[apply(exp, 1, function(x) sum(x > 0) > 0.5*ncol(exp)), ]
nrow(exp)

### 
colnames(clinical)[41] = 'fab'
clinical = clinical[-grep('3',clinical$fab),]
rownames(clinical) = clinical$submitter_id.samples
kp = intersect(colnames(exp),clinical$submitter_id.samples)
clinical = clinical[kp,]
exp = exp[,kp]
rownames(surv) = surv$sample
surv = surv[,-c(1,3)]
surv = surv[kp,]
surv = na.omit(surv)

### k1 = as.numeric(surv$OS.time) >= 30;table(k1)
k2 = !(is.na(as.numeric(surv$OS.time)));table(k2)
surv = surv[k1&k2,]
surv$OS.time = as.numeric(surv$OS.time)/365
exp = exp[,rownames(surv)]
clinical = clinical[rownames(surv),]
save(exp,proj,clinical,surv,file = paste0(proj,"_for_DEG.Rdata"))

exp =log2(edgeR::cpm(exp)+1)
exp[1:4,1:4]
save(exp,proj,clinical,surv,file = paste0(proj,".Rdata"))
setwd('../')

Step02_uni-cox
##
rm(list = ls())  
library(glmnet)
library(survival)
library(survminer)
library(dplyr)
setwd('02_model/')
#dir.create('02_1')
load('../01_data_download/TCGA-LAML.Rdata')
dat = exp
dat[1:4, 1:4]
#dat=log2(edgeR::cpm(dat)+1)            #
pd = surv
head(pd)
colnames(pd) = c('event','time')        # 
identical(colnames(dat), rownames(pd))  #

##2¡¢univariate cox----
coxfile1 = "trainset_cox1.Rdata"
mySurv <- with(pd, Surv(time, event))    
if(!file.exists(paste0('02_1/',coxfile1))){
  cox_results <-apply(dat , 1 , function(gene){        #
    # gene = dat['CYB5R3',]
    group=ifelse(gene>median(gene),'high','low')    #
    group <- factor(group, levels = c('low','high'))     #
   
    survival_dat <- data.frame(group=group,        #
                               stringsAsFactors = F)
    m=coxph(mySurv ~ group,                      
            data =  survival_dat)
    # summary(m)
        beta <- coef(m)                        
    se <- sqrt(diag(vcov(m)))                     
    HR <- exp(beta)                             
    HRse <- HR * se                             #
    tmp <- round(cbind(coef = beta, 
                       se = se, z = beta/se, 
                       p = 1 - pchisq((beta/se)^2, 1),
                       HR = HR, HRse = HRse,
                       HRz = (HR - 1) / HRse, 
                       HRp = 1 - pchisq(((HR - 1)/HRse)^2, 1),
                       HRCILL = exp(beta - qnorm(.975, 0, 1) * se),
                       HRCIUL = exp(beta + qnorm(.975, 0, 1) * se)), 3) 
    return(tmp['grouphigh',])                # change  control factor
  })
  cox_results=as.data.frame(t(cox_results))     save(cox_results,file = paste0('02_1/',coxfile1))
}
#load(paste0('02_1/',coxfile1))
table(cox_results$p<0.01)    
table(cox_results$p<0.05)   
#HR_P5 = cox_results[cox_results$p<0.05,]
Autophagy = read.csv('Human_Autophagy_genes.csv')
HR_Auto_P0.05 = HR_P5[intersect(Autophagy$Symbol,rownames(HR_P5)),]
write.csv(HR_Auto_P0.05,file = '02_1/UniCOX_HR_Auto_P0.05.csv')
HR_P1 = cox_results[cox_results$p<0.01,]
HR_Auto_P0.01 = HR_P1[intersect(Autophagy$Symbol,rownames(HR_P1)),]
write.csv(HR_Auto_P0.01,file = '02_1/UniCOX_HR_Auto_P0.01.csv')
Glycolysis = read.table('Glycolysis_gene_list.txt')
HR_P_0.05 = cox_results[cox_results$p<0.05,]
HR_Gly_P0.05 = HR_P_0.05[intersect(Glycolysis$V1,rownames(HR_P_0.05)),];dim(HR_Gly_P0.05) 
write.csv(HR_Gly_P0.05,file = '02_1/UniCOX_HR_Gly_P0.05.csv')

HR_P_0.01= cox_results[cox_results$p<0.01,]
HR_Gly_P0.01 = HR_P_0.01[intersect(Glycolysis$V1,rownames(HR_P_0.01)),];dim(HR_Gly_P0.01)   
write.csv(HR_Gly_P0.01,file = '02_1/UniCOX_HR_Gly_P0.01.csv')


##4¡¢check gene km plot----
# devtools::install_github("IndrajeetPatil/ggstatsplot")

library(ggstatsplot)
gene_model_GA0.01 <- unique(c(rownames(HR_Gly_P0.01),rownames(HR_Auto_P0.01)))       
HR_GA_P0.01 = HR_P1[gene_model_GA0.01,]
gene_model_GA0.05 <- unique(c(rownames(HR_Gly_P0.05),rownames(HR_Auto_P0.05)))       
HR_GA_P0.05 = HR_P5[gene_model_GA0.05,]
write.csv(HR_GA_P0.01,file = '02_1/UniCOX_HR_GA_P0.01.csv') 
write.csv(HR_GA_P0.05,file = '02_1/UniCOX_HR_GA_P0.05.csv') 

## model_list_GA_0.01 <- lapply(gene_model_GA0.01, function(i){
  #i = gene_model[1]
  survival_dat = pd
  gene = as.numeric(dat[i,])                                          
  survival_dat$gene = ifelse(gene > median(gene),'high','low')        
  table(survival_dat$gene)
  library(survival)
  fit <- survfit(Surv(time, event) ~ gene,             
                 data = survival_dat)
  survp = ggsurvplot(fit,data = survival_dat,           
                     legend.title = i,             
                     # legend = "top",           
                     # legend.labs = c('High', 'Low'),
                     pval = T,                 
                     # pval.method = TRUE,     
                     risk.table = TRUE,          
                     risk.table.y.text = F,         
                     xlab = "Time in years",   
                     # xlim = c(0, 10),        
                     size = 1.5,              
                     ggtheme = theme_ggstatsplot(),
                     palette="nejm",          
  )
  return(survp)               
}) 

n = length(gene_model_GA0.01)
x=ceiling(n/6);y=6
# dev.off()
all_plot_GA0.01 <- arrange_ggsurvplots(model_list_GA_0.01,
                                print = F,nrow = x, ncol = y,
                                risk.table.height = 0.3,
                                surv.plot.height = 0.7)
all_plot_GA0.01
# dev.off()
# x=12;y=10                    
ggsave(all_plot_GA0.01,filename = '02_1/lasso_genes_KM_GA0.01.pdf' ,
       height =10, width = 12 ) 

##
model_list_GA_0.05 <- lapply(gene_model_GA0.05, function(i){
  #i = gene_model[1]
  survival_dat = pd
  gene = as.numeric(dat[i,])                                          
  survival_dat$gene = ifelse(gene > median(gene),'high','low')        
  table(survival_dat$gene)
  library(survival)
  fit <- survfit(Surv(time, event) ~ gene,       
                 data = survival_dat)
  survp = ggsurvplot(fit,data = survival_dat,     
                     legend.title = i,       
                     # legend = "top",        
                     # legend.labs = c('High', 'Low'),
                     pval = T,               #
                     # pval.method = TRUE,   
                     risk.table = TRUE,      #
                     risk.table.y.text = F,     #
                     xlab = "Time in years",   #
                     # xlim = c(0, 10),        #
                     size = 1.5,              
                     ggtheme = theme_ggstatsplot(),
                     palette="nejm",         
  )
  return(survp)               
}) 

n = length(gene_model_GA0.05)
x=ceiling(n/10);y=10
# dev.off()
all_plot_GA0.05 <- arrange_ggsurvplots(model_list_GA_0.05,
                                       print = F,nrow = x, ncol = y,
                                       risk.table.height = 0.3,
                                       surv.plot.height = 0.7)
all_plot_GA0.05
# dev.off()
# x=12;y=10                             
ggsave(all_plot_GA0.05,filename = '02_1/lasso_genes_KM_GA0.05.pdf' ,
       height =10, width = 12 ) 

library(ggforestplot)
df.linear <- cox_results %>%
  dplyr::select(se, p, HR) %>%     
  dplyr::filter(rownames(cox_results) %in% gene_model_GA0.01)
head(df.linear)
df.linear$name <- rownames(df.linear)          #
head(df.linear)
# Forestplot
# install.packages('forestplot')
forestplot(
  df = df.linear,
  estimate = HR,                                              
  psignif = 0.05,
  logodds = F,
  xlab = 'HR',
  shape = 'square',
  title = "HR of univariate cox"
  # You can explicitly define x-tick breaks
  #xtickbreaks = c(1, 2, 5,10)
  ) + ggplot2::theme(legend.position = 'none',
                   axis.text = element_text(face = 'bold'),
                   axis.title = element_text(face = 'bold'),
                   plot.title = element_text(hjust = 0.5)
                   )

ggsave('02_1/univariate_cox_HR_by_forest_GA0.01.pdf',
       width = 8,height = 12)

##df.linear <- cox_results %>%
  dplyr::select(se, p, HR) %>%                
  dplyr::filter(rownames(cox_results) %in% gene_model_GA0.05)
head(df.linear)
df.linear$name <- rownames(df.linear)           #
head(df.linear)
# Forestplot
# install.packages('forestplot')
forestplot(
  df = df.linear,
  estimate = HR,                                              
  psignif = 0.05,
  logodds = F,
  xlab = 'HR',
  shape = 'square',
  title = "HR of univariate cox"
  # You can explicitly define x-tick breaks
  #xtickbreaks = c(1, 2, 5,10)
) + ggplot2::theme(legend.position = 'none',
                   axis.text = element_text(face = 'bold'),
                   axis.title = element_text(face = 'bold'),
                   plot.title = element_text(hjust = 0.5)
)

ggsave('02_1/univariate_cox_HR_by_forest_GA0.05.pdf',
       width = 8,height = 12)

##table(cox_results$p<0.01) 
table(cox_results$p<0.05)
cox0.05 = rownames(cox_results)[cox_results$p<0.05];length(cox0.05)
cox0.01 = rownames(cox_results)[cox_results$p<0.01];length(cox0.01)
save(cox_results,gene_model_GA0.01,gene_model_GA0.05,model_list_GA_0.01,model_list_GA_0.05,file ="02_1/trainset_cox_GA_genes.Rdata")
setwd('../')
Step03_lasso-0.01
rm(list = ls())  
options(stringsAsFactors = F) 

library(dplyr)
#library(loose.rock)
library(futile.logger) 
# BiocManager::install("glmSparseNet")
library(glmSparseNet)
library(data.table)
library(survminer) 
library(survival) 
library(glmnet)
dir.create('04_lasso')

# load("02_1/trainset_cox_GA_genes.Rdata")  
#setwd('04_lasso/')
head(gene_model_GA0.01)
cg0.01 <- gene_model_GA0.01

load('../01_data_download/TCGA-LAML.Rdata')
dat = exp
# dat=log2(edgeR::cpm(dat)+1)
pd = surv
colnames(pd) = c('event','time')
pd[1:4, ]
dat[1:4, 1:4]

### ydata
pre_ydata <- pd
head(pre_ydata)
colnames(pre_ydata) <- c('status','time')
ydata <- pre_ydata
head(ydata)

### xdata
pre_xdata <- dat[cg0.01, ]
xdata <- t(pre_xdata)
xdata[1:4,]

kp = ydata$time > 0
table(kp)
ydata=ydata[kp,]
xdata=xdata[kp,]

#

set.seed(1006)
fitted0.01 <- cv.glmHub(xdata, Surv(ydata$time, ydata$status),
                    family  = 'cox',
                    lambda = buildLambda(1),
                    network = 'correlation',
                    network.options = networkOptions(cutoff = .4,   
                                                     min.degree = .2))
plot(fitted0.01)
ggsave('fitted_plot0.01.pdf')                                       #5.24*5.58
# coefs.v0.01 <- coef(fitted0.01, s = 'lambda.min')[, 1] %>% { .[. != 0]}   
coefs.v0.01 <- coef(fitted0.01, s = 'lambda.1se')[, 1] %>% { .[. != 0]} 
coefs.v0.01 

# coefs.v0.01 
# PFKL        ENO1        G6PD      CYB5R3      CYB5R4      PIK3CA      KLHL24 
# 0.01676392  0.06759431  0.03685622  0.21882072 -0.10151381 -0.31258390 -0.15148234 


setwd('../')
fit <- glmnet(xdata, ydata$status)
plot(fit,xvar = "lambda")
plot(fit,xvar="lambda",label = T)                            
ggsave('04_lasso/fitted_plot_lambda0.01.pdf')

library(plotmo)
plot_glmnet(fit)#
ggsave('04_lasso/fitted_plot_glmnet0.01.pdf')
plot_glmnet(fit,label = 15)>abline(v=-3.13,lwd=1,col="red")  #

# plot_glmnet(fit,label = c('MLYCD', 'PIK3CA', 'CYB5R4',
# 'IDH3G', 'G6PD', 'DCXR', 'CYB5R3', 'ACADS', 'PFKL' ,'CDIPT'))


separate2GroupsCox(as.vector(coefs.v0.01),
                   xdata[, names(coefs.v0.01)],
                   ydata,
                   plot.title = 'Full dataset', legend.outside = FALSE)
ggsave('04_lasso/test_lasso_KM_plot0.01.pdf',width = 4,height = 4)


save(coefs.v0.01, fitted0.01, 
     ydata, xdata, file = '04_lasso/lasso_results0.01.Rdata')

write.table(sort(names(coefs.v0.01)),
            file = '04_lasso/lasso-coefs.v-genes0.01.txt',
            row.names = F, col.names = F, quote = F)
Step04_lasso-0.05
rm(list = ls())  
options(stringsAsFactors = F) 

library(dplyr)
#library(loose.rock)
library(futile.logger) 
library(glmSparseNet)
library(data.table)
library(survminer) 
library(survival) 
library(glmnet)
setwd('../')
setwd('02_model/')
# dir.create('04_lasso')

load("02_1/trainset_cox_GA_genes.Rdata")  
head(gene_model_GA0.05)
cg0.05 <- gene_model_GA0.05

load("../01_data_download/TCGA-LAML.Rdata")
dat=exp
pd =surv
pd[1:4,]
dat[1:4, 1:4]

### ydata
pre_ydata <- pd
head(pre_ydata)
colnames(pre_ydata) <- c('status','time')
ydata <- pre_ydata
head(ydata)

### xdata
pre_xdata <- dat[cg0.05, ]
xdata <- t(pre_xdata)
xdata[1:4,1:4]

kp = ydata$time > 0
table(kp)
ydata=ydata[kp,]
xdata=xdata[kp,]

library(glmSparseNet)
set.seed(1006)
fitted0.05 <- cv.glmHub(xdata, Surv(ydata$time, ydata$status),
                        family  = 'cox',
                        lambda = buildLambda(1),
                        network = 'correlation',
                        network.options = networkOptions(cutoff = .5,
                                                         min.degree = .7))
plot(fitted0.05)
ggsave('04_lasso/fitted_plot0.05.pdf')
# coefs.v0.05 <- coef(fitted0.05, s = 'lambda.1se')[, 1] %>% { .[. != 0]} 
coefs.v0.05 <- coef(fitted0.05, s = 'lambda.min')[, 1] %>% { .[. != 0]} 
coefs.v0.05 

fit <- glmnet(xdata, ydata$status)
plot(fit,xvar = "lambda")
plot(fit,xvar="lambda",label = T)                            
ggsave('04_lasso/fitted_plot_lambda0.05.pdf')

library(plotmo)
plot_glmnet(fit)
ggsave('04_lasso/fitted_plot_glmnet0.05.pdf')
plot_glmnet(fit,label = 15)>abline(v=-2.23,lwd=1,col="red")  
# plot_glmnet(fit,label = c('MLYCD', 'PIK3CA', 'CYB5R4',
# 'IDH3G', 'G6PD', 'DCXR', 'CYB5R3', 'ACADS', 'PFKL' ,'CDIPT'))

separate2GroupsCox(as.vector(coefs.v0.05),
                   xdata[, names(coefs.v0.05)],
                   ydata,
                   plot.title = 'Full dataset', legend.outside = FALSE)
ggsave('04_lasso/test_lasso_KM_plot0.05.pdf',width = 4,height = 4)


save(coefs.v0.05, fitted0.05, 
     ydata, xdata, file = '04_lasso/lasso_results0.05.Rdata')

write.table(sort(names(coefs.v0.05)),
            file = '04_lasso/lasso-coefs.v-genes0.05.txt',
            row.names = F, col.names = F, quote = F)

Step05_multivariate-cox
rm(list = ls())  
options(stringsAsFactors = F) 
library(survminer) 
library(survival) 
dir.create('05_multi_cox')

# 
load(file = '04_lasso/lasso_results0.01.Rdata')
# load('../01_data_download/TCGA-LAML.Rdata')
# dat = exp
# #dat=log2(edgeR::cpm(dat)+1)
# pd = surv
# colnames(pd) = c('event','time')
# pd[1:4, ]
# dat[1:4, 1:4]
head(ydata)
colnames(ydata)=c('event','time')

cg = names(coefs.v0.01)
paste(sort(cg),collapse = '+') 
n=apply(xdata,2,scale)[,cg]
rownames(n)=rownames(xdata)
boxplot(n)
mat <- cbind(ydata,n)
head(mat)
save(cg, mat, file = '05_multi_cox/tidy_data_for_multi_cox0.01.Rdata')

rm(list = ls())  
options(stringsAsFactors = F) 
library(ggplot2)
library(ggstatsplot)
library(ggsci)

# load('../01_data_download/TCGA-LAML.Rdata')
# dat = exp
# #dat=log2(edgeR::cpm(dat)+1)
# pd = surv
# colnames(pd) = c('event','time')
# pd[1:4, ]
# dat[1:4, 1:4]

load(file = '05_multi_cox/tidy_data_for_multi_cox0.01.Rdata')
head(mat)
paste(sort(cg),collapse = '+') 
#
attach(mat)
multicox <- coxph(Surv(time, event) ~CYB5R3+CYB5R4+ENO1+G6PD+KLHL24+PFKL+PIK3CA, 
                   data = mat)
summary(multicox)
options(scipen=1)
ggforest(multicox, data = mat, 
         main = "Hazard ratio", 
         cpositions = c(0.01, 0.18, 0.38), 
         fontsize = 1, 
         refLabel = "1", noDigits = 2)
ggsave('05_multi_cox/test_multicox_genes_forest0.01.pdf',width = 9,height = 7)

risk_score <- predict(multicox, type = 'risk', data = mat);boxplot(risk_score)
Risk_level <- ifelse(risk_score > median(risk_score), 'High', 'Low')
Risk_level <- factor(Risk_level, levels = c('Low', 'High'))
mat$Risk_level <- Risk_level 

save(multicox, mat, risk_score, file = '05_multi_cox/multivariate_model_results0.01.Rdata')

rm(list = ls())  
options(stringsAsFactors = F) 
library(survminer) 
library(survival) 

load(file = '04_lasso/lasso_results0.05.Rdata')
# load('../01_data_download/TCGA-LAML.Rdata')
# dat = exp
# #dat=log2(edgeR::cpm(dat)+1)
# pd = surv
# colnames(pd) = c('event','time')
# pd[1:4, ]
# dat[1:4, 1:4]


head(ydata)
colnames(ydata)=c('event','time')
cg = names(coefs.v0.05)
paste(sort(cg),collapse = '+') 
n=apply(xdata,2,scale)[,cg]
rownames(n)=rownames(xdata)
boxplot(n)

mat <- cbind(ydata,n)
head(mat)
save(cg, mat, file = '05_multi_cox/tidy_data_for_multi_cox0.05.Rdata')

cg = names(coefs.v0.05)
paste(sort(cg),collapse = '+') 
n=apply(xdata,2,scale)[,cg]
rownames(n)=rownames(xdata)
boxplot(n)
---
rm(list = ls())  
options(stringsAsFactors = F) 
library(ggplot2)
library(ggstatsplot)
library(ggsci)
# 
# load('../01_data_download/TCGA-LAML.Rdata')
# dat = exp
# #dat=log2(edgeR::cpm(dat)+1)
# pd = surv
# colnames(pd) = c('event','time')
# pd[1:4, ]
# dat[1:4, 1:4]

load(file = '05_multi_cox/tidy_data_for_multi_cox0.05.Rdata')
head(mat)
paste(sort(cg),collapse = '+') 
##-
attach(mat)
# multicox <- coxph(Surv(time, event) ~CYB5R3+G6PD+PIK3CA,        #0.01
#                   data = mat)
multicox <- coxph(Surv(time, event) ~CYB5R4+G6PD+PIK3CA+RPS6KB1,  
                  data = mat)
summary(multicox)
options(scipen=1)
ggforest(multicox, data = mat, 
         main = "Hazard ratio", 
         cpositions = c(0.01, 0.18, 0.38), 
         fontsize = 1, 
         refLabel = "1", noDigits = 2)
ggsave('05_multi_cox/test_multicox_genes_forest0.05.pdf',width = 9,height = 7)

risk_score <- predict(multicox, type = 'risk', data = mat);boxplot(risk_score)
Risk_level <- ifelse(risk_score > median(risk_score), 'High', 'Low')
Risk_level <- factor(Risk_level, levels = c('Low', 'High'))
mat$Risk_level <- Risk_level 
save(multicox, mat, risk_score, file = '05_multi_cox/multivariate_model_results0.05.Rdata')

Step06_forest-nomo-riskscore
rm(list = ls())  
options(stringsAsFactors = F) 
library(survminer) 
library(survival) 
library(ggplot2)
library(ggstatsplot)
library(ggsci)
dir.create('06_forest')
# 
load('05_multi_cox/multivariate_model_results0.01.Rdata')
load('05_multi_cox/tidy_data_for_multi_cox0.01.Rdata')
# load('05_multi_cox/multivariate_model_results0.05.Rdata')
# load('05_multi_cox/tidy_data_for_multi_cox0.05.Rdata')


## 2.3----ROC----
library(rms)
dc<-datadist(mat);dc
library(timeROC)
head(mat)
new_dat <- mat[, 1:2]
head(new_dat)
new_dat$Risk_score <- risk_score
#new_dat$time = new_dat$time/12
new_dat$event = as.numeric(new_dat$event)
head(new_dat)
result <- with(new_dat, timeROC(T=time,
                               delta=event,
                               marker=Risk_score,
                               cause=1,
                               times=c(1,3,5),
                               iid = TRUE))
#identical(c(result$TP[,1],result$TP[,2],result$TP[,3]),as.numeric(result$TP))
dat = data.frame(fpr = as.numeric(result$FP),
                 tpr = as.numeric(result$TP),
                 time = rep(as.factor(c(1,3,5)),each = nrow(result$TP)))


ggplot() + 
  geom_line(data = dat,aes(x = fpr, y = tpr,color = time),size = 1) + 
  scale_color_manual(name = NULL,values = c( "#2E9FDF", "#FF8888", "#66C2A5"),
                     labels = paste0("AUC of ",c(1,3,5),"-year survival: ",
                                     format(round(result$AUC,2),nsmall = 2)))+
  geom_line(aes(x=c(0,1),y=c(0,1)),color = "grey")+
  theme_ggstatsplot()+
  theme(axis.text = element_text(size = 10, face = 'bold'),
        panel.grid = element_blank(),
        axis.line.x.bottom = element_line(colour = 'black',size = 0.5),
        axis.line.y.left = element_line(colour = 'black',size = 0.5),
        legend.background = element_rect(linetype = 1, size = 0.2, colour = "black"),
        legend.position = c(0.765,0.125))+
  scale_x_continuous(expand = c(0.005,0.005))+
  scale_y_continuous(expand = c(0.005,0.005))+
  labs(x = "1 - Specificity",
       y = "Sensitivity")+
  coord_fixed()

## 
ggsave('06_forest/basic_ROC0.01.pdf')

## 2.4 ggrisk----
## https://cran.r-project.org/web/packages/ggrisk/ggrisk.pdf
## https://cloud.tencent.com/developer/article/1765625
library(ggrisk)
# save in pdf----

ggrisk(multicox,#cutoff.value='roc', 
       # cutoff.x = 145,
       cutoff.y = -0.5,
       size.ABC=1,
       size.ylab.title=11,
       size.Atext=11,
       size.Btext=11,
       size.Ctext=11,
       size.legendtitle=11,
       size.legendtext=11,
       vjust.A.ylab=2,
       vjust.B.ylab=1,
       size.points=0.8,
       title.B.ylab='Survival Time(year)',
       color.A = c(low = "#2E9FDF", high =  "#FF8888"),
       color.B = c(code.0 =  "#2E9FDF", code.1 = "#FF8888"),
       color.C = c(low =  "#2E9FDF", median = "white", high = "#FF8888"),
       relative_heights=c(0.1,0.1,0.01,0.2))#5*5
ggsave('06_forest/ggrisk0.01.pdf')
dev.off()  
##
library(survival)
library(survminer)

# mat$Risk_level <- Risk_level
# colnames(mat)[4] ='Risk_level'
risk_score <- predict(multicox, type = 'risk', data = mat);boxplot(risk_score)
Risk_level <- ifelse(risk_score > median(risk_score), 'High', 'Low')
Risk_level <- factor(Risk_level, levels = c('Low', 'High'))
mat$Risk_level <- Risk_level 

sfit <- survfit(Surv(time, event)~Risk_level, data=mat)
ggsurvplot(sfit,pval=TRUE)
ggsave('06_forest/ggsurvplot0.01.pdf')

p = ggsurvplot(sfit,
               legend.title = 'Risk level',
               legend.labs = c('Low','High'),
               palette = c( "#2E9FDF","#FF8888"),
               risk.table =TRUE,
               pval =TRUE,
               xlab = 'Time(year)',
               risk.table.fontsize = 3,
               #conf.int =TRUE
               )
p#6*6
# dir.create('Fig2-Graphical-file')
ggsave('06_forest/ggsurvplot2_0.01.pdf')
#system('mv *pdf  Fig2-Graphical-file')

#library(tidyr)
library(dplyr)
library(ggplot2)
dim(mat)
head(mat)
risk_score <- predict(multicox, type = 'risk', data = mat);boxplot(risk_score)
Risk_level <- ifelse(risk_score > median(risk_score), 'High', 'Low')
Risk_level <- factor(Risk_level, levels = c('Low', 'High'))
head(mat)
exprSet_hub1 = mat[,3:10]
exprSet_hub1$ID = rownames(exprSet_hub1)
head(exprSet_hub1)
library(stringr)
 a = exprSet_hub1[str_detect(exprSet_hub1$Risk_level,'Low'),]
 b = exprSet_hub1[str_detect(exprSet_hub1$Risk_level,'High'),]
a1 =a
b1 =b
save(a1,b1,file= "06_forest/box0.01.Rdata")

 a$ID = gsub("03","13",a$ID)        rownames(a) = a$ID
 head(b$ID)
 exp = rbind(a,b)
 head(exp)  
 exp = exp[,1:7]                      
 head(exp)
 library(tinyarray)
 library(org.Hs.eg.db)
 # BiocManager::install('org.Hs.eg.db')
 # getOption('timeout')
 # options(timeout=1000)
 group_list = make_tcga_group(t(exp));table(group_list)
k = exp_boxplot(t(exp), color = c("grey", "red"));k[[1]];length(k)
patchwork::wrap_plots(k,nrow = 2)#6£¬6
rm(list = ls())  
options(stringsAsFactors = F) 
library(survminer) 
library(survival) 
library(ggplot2)
library(ggstatsplot)
library(ggsci)
#load('05_multi_cox/multivariate_model_results.Rdata')
load('05_multi_cox/multivariate_model_results0.05.Rdata')
load('05_multi_cox/tidy_data_for_multi_cox0.05.Rdata')
## 2.3----ROC----
library(rms)
dc<-datadist(mat);dc
library(timeROC)
head(mat)
new_dat <- mat[, 1:2]
head(new_dat)
new_dat$Risk_score <- risk_score
#new_dat$time = new_dat$time/12
new_dat$event = as.numeric(new_dat$event)
head(new_dat)

result <- with(new_dat, timeROC(T=time,
                                delta=event,
                                marker=Risk_score,
                                cause=1,
                                times=c(1,3,5),
                                iid = TRUE))
#identical(c(result$TP[,1],result$TP[,2],result$TP[,3]),as.numeric(result$TP))
dat = data.frame(fpr = as.numeric(result$FP),
                 tpr = as.numeric(result$TP),
                 time = rep(as.factor(c(1,3,5)),each = nrow(result$TP)))


ggplot() + 
  geom_line(data = dat,aes(x = fpr, y = tpr,color = time),size = 1) + 
  scale_color_manual(name = NULL,values = c( "#2E9FDF", "#FF8888", "#66C2A5"),
                     labels = paste0("AUC of ",c(1,3,5),"-year survival: ",
                                     format(round(result$AUC,2),nsmall = 2)))+
  geom_line(aes(x=c(0,1),y=c(0,1)),color = "grey")+
  theme_ggstatsplot()+
  theme(axis.text = element_text(size = 10, face = 'bold'),
        panel.grid = element_blank(),
        axis.line.x.bottom = element_line(colour = 'black',size = 0.5),
        axis.line.y.left = element_line(colour = 'black',size = 0.5),
        legend.background = element_rect(linetype = 1, size = 0.2, colour = "black"),
        legend.position = c(0.765,0.125))+
  scale_x_continuous(expand = c(0.005,0.005))+
  scale_y_continuous(expand = c(0.005,0.005))+
  labs(x = "1 - Specificity",
       y = "Sensitivity")+
  coord_fixed()

ggsave('06_forest/basic_ROC0.05.pdf')
# dev.off() 

## 2.4 ggrisk----
## https://cran.r-project.org/web/packages/ggrisk/ggrisk.pdf
## https://cloud.tencent.com/developer/article/1765625
library(ggrisk)
# save in pdf----

ggrisk(multicox,#cutoff.value='roc', 
       # cutoff.x = 145,
       cutoff.y = -0.5,
       size.ABC=1,
       size.ylab.title=11,
       size.Atext=11,
       size.Btext=11,
       size.Ctext=11,
       size.legendtitle=11,
       size.legendtext=11,
       vjust.A.ylab=2,
       vjust.B.ylab=1,
       size.points=0.8,
       title.B.ylab='Survival Time(year)',
       color.A = c(low = "#2E9FDF", high =  "#FF8888"),
       color.B = c(code.0 =  "#2E9FDF", code.1 = "#FF8888"),
       color.C = c(low =  "#2E9FDF", median = "white", high = "#FF8888"),
       relative_heights=c(0.1,0.1,0.01,0.2))#5*5
ggsave('06_forest/ggrisk0.05.pdf')
dev.off()  
library(survival)
library(survminer)

# mat$Risk_level <- Risk_level
# colnames(mat)[4] ='Risk_level'
risk_score <- predict(multicox, type = 'risk', data = mat);boxplot(risk_score)
Risk_level <- ifelse(risk_score > median(risk_score), 'High', 'Low')
Risk_level <- factor(Risk_level, levels = c('Low', 'High'))
mat$Risk_level <- Risk_level 

sfit <- survfit(Surv(time, event)~Risk_level, data=mat)
ggsurvplot(sfit,pval=TRUE)
ggsave('06_forest/ggsurvplot1_.05.pdf')

p = ggsurvplot(sfit,
               legend.title = 'Risk level',
               legend.labs = c('Low','High'),
               palette = c( "#2E9FDF","#FF8888"),
               risk.table =TRUE,
               pval =TRUE,
               xlab = 'Time(year)',
               risk.table.fontsize = 3,
               #conf.int =TRUE
               )
p#6*6
# dir.create('Fig2-Graphical-file')
ggsave('06_forest/ggsurvplot2_0.05.pdf')
#system('mv *pdf  Fig2-Graphical-file')


Step07_vilididation1_ GSE12417 (GPL96, n=104)
rm(list = ls())  
options(stringsAsFactors = F)
library(AnnoProbe)
library(GEOquery) 
library(stringr)
options(BioC_mirror="https://mirrors.ustc.edu.cn/CRAN/")
options(BioC_mirror="https://mirrors.ustc.edu.cn/bioc/")

# # gset <- geoChina("GSE12417")
# save(gset,'GSE121417_eSet.Rdata')
load("GSE12417_eSet.Rdata")
a=gset[[2]] 

dat=exprs(a)
dat[1:4,1:4]
boxplot(dat[, 1:4], las=2) 
range(dat)

library(limma)
dat=normalizeBetweenArrays(dat)    
class(dat)
data <- as.data.frame(dat)
#data <- melt(data)
head(data)
dim(data)
data = na.omit(data)
dim(data)

pd=pData(a) 
colnames(pd)
head(pd)[,1:4]
pd = pd[,c( "characteristics_ch1","treatment_protocol_ch1",
            "extract_protocol_ch1")]
test <- str_split_fixed(pd$characteristics_ch1, ';|=|FAB|:', 10) #";=FAB:"10¡£ 
test <- as.data.frame(test)
test <- test[!grepl("MDS",test$V1),]
pd <- pd[!grepl("MDS",pd$characteristics_ch1),]
pd$FAB = test$V2
pd$age = gsub(" years","",test$V4)
pd$time = gsub(" days","",test$V6)
pd$event = test$V10
colnames(pd)
pd =pd[,4:7]
colnames(pd)= c( "fab",
                 "age",
                 "time",
                 "event")
head(pd)


library(hgu133a.db)
library(stringr)
# ls("package: hgu133a.db")
ids <- toTable( hgu133aSYMBOL)
head(ids)
dim(ids)
ids = ids[ids$symbol!="",]              
ids =ids[!str_detect(ids$symbol,"\\|"),]   #
ids=ids[ids$probe_id %in%  rownames(dat),]
head(ids)
str(ids)
ids$symbol = str_trim(ids$symbol)         
ids = ids[!duplicated(ids$symbol),]     
 dim(ids)

ids$probe_id=as.character(ids$probe_id)
#rownames(dat)=ids$probe_id
data[1:4,1:4] 
dim(ids)
ids=ids[ids$probe_id %in%  rownames(data),]
dim(ids)
data[1:4,1:4]  
head(ids)
dim(data)
data=data[ids$probe_id,]                   
dim(data)
dat = data
class(ids)
ids$median=apply(dat,1,median)            
head(ids)
ids=ids[order(ids$symbol,ids$median,decreasing = T),]  
ids=ids[!duplicated(ids$symbol),]             

dim(dat)
dat=dat[ids$probe_id,]                      
dim(dat)
dat[1:4,1:4]
rownames(dat)=ids$symbol                 fivenum(dat['ACTB',])#Actb
fivenum(dat['GAPDH',])#Gapdh
dim(dat)
dat = dat[,rownames(pd)]
save(ids,dat,pd,gset, file = 'step1-ids-dat-pd.Rdata')
¡¡¡¡
rm(list = ls())  
options(stringsAsFactors = F) 
library(survminer) 
library(survival) 

#load(file = 'lasso_results0.01.Rdata')
load("../../02_model/04_lasso/lasso_results0.05.Rdata")
load("step1-ids-dat-pd.Rdata")
pd#load("remove-M3.Rdata")
pd[1:4, 1:4]
pd$time = as.numeric(pd$time)/365
pd$event =as.numeric(pd$event)
dat[1:4, 1:4]

ydata = pd[,3:4]
head(ydata)
colnames(ydata)=c('time','event')

cg = names(coefs.v0.05)
paste(sort(cg),collapse = '+') 
xdata = t(dat)
n=apply(t(dat),2,scale)[,cg]
rownames(n)=rownames(xdata)
boxplot(n)

mat <- cbind(ydata,n)
head(mat)
save(cg, mat, file = 'tidy_data_for_multi_cox0.05.Rdata')

rm(list = ls())  
options(stringsAsFactors = F) 
library(ggplot2)
library(ggstatsplot)
library(ggsci)

load("step1-ids-dat-pd.Rdata")
#load(file = 'remove-M3.Rdata')
load(file = 'tidy_data_for_multi_cox0.05.Rdata')
head(mat)
paste(sort(cg),collapse = '+') 
attach(mat)
multicox <- coxph(Surv(time, event) ~ CYB5R4+G6PD+PIK3CA+RPS6KB1, 
                   data = mat)
summary(multicox)
options(scipen=1)
ggforest(multicox, data = mat, 
         main = "Hazard ratio", 
         cpositions = c(0.01, 0.18, 0.38), 
         fontsize = 1, 
         refLabel = "1", noDigits = 2)
ggsave('test_multicox_genes_forest0.01.pdf',width = 9,height = 7)

risk_score <- predict(multicox, type = 'risk', data = mat);boxplot(risk_score)
Risk_level <- ifelse(risk_score > median(risk_score), 'High', 'Low')
Risk_level <- factor(Risk_level, levels = c('Low', 'High'))
mat$Risk_level <- Risk_level 
save(multicox, mat, pd, risk_score, file = 'multivariate_model_results.Rdata')

rm(list = ls())  
options(stringsAsFactors = F) 
library(survminer) 
library(survival) 
library(ggplot2)
library(ggstatsplot)
library(ggsci)

load('multivariate_model_results.Rdata')
load('tidy_data_for_multi_cox0.05.Rdata')

library(rms)
dc<-datadist(mat);dc
library(timeROC)
head(mat)
new_dat <- mat[, 1:2]
head(new_dat)
new_dat$Risk_score <- risk_score
new_dat$event = as.numeric(new_dat$event)
head(new_dat)
result <- with(new_dat, timeROC(T=time,
                               delta=event,
                               marker=Risk_score,
                               cause=1,
                               times=c(1,2,3),
                               iid = TRUE))
#identical(c(result$TP[,1],result$TP[,2],result$TP[,3]),as.numeric(result$TP))
dat = data.frame(fpr = as.numeric(result$FP),
                 tpr = as.numeric(result$TP),
                 time = rep(as.factor(c(1,2,3)),each = nrow(result$TP)))


ggplot() + 
  geom_line(data = dat,aes(x = fpr, y = tpr,color = time),size = 1) + 
  scale_color_manual(name = NULL,values = c("#92C5DE", "#F4A582", "#66C2A5"),
                     labels = paste0("AUC of ",c(1,2,3),"-year survival: ",
                                     format(round(result$AUC,2),nsmall = 2)))+
  geom_line(aes(x=c(0,1),y=c(0,1)),color = "grey")+
  theme_ggstatsplot()+
  theme(axis.text = element_text(size = 10, face = 'bold'),
        panel.grid = element_blank(),
        axis.line.x.bottom = element_line(colour = 'black',size = 0.5),
        axis.line.y.left = element_line(colour = 'black',size = 0.5),
        legend.background = element_rect(linetype = 1, size = 0.2, colour = "black"),
        legend.position = c(0.765,0.125))+
  scale_x_continuous(expand = c(0.005,0.005))+
  scale_y_continuous(expand = c(0.005,0.005))+
  labs(x = "1 - Specificity",
       y = "Sensitivity")+
  coord_fixed()#5*5.2

ggsave('Fig2_basic_ROC.pdf')

## 5 ggrisk----
## https://cran.r-project.org/web/packages/ggrisk/ggrisk.pdf
## https://cloud.tencent.com/developer/article/1765625
library(ggrisk)
ggrisk(multicox,#cutoff.value='roc', 
       # cutoff.x = 145,
       cutoff.y = -0.5,
       size.ABC=1,
       size.ylab.title=11,
       size.Atext=11,
       size.Btext=11,
       size.Ctext=11,
       size.legendtitle=11,
       size.legendtext=11,
       vjust.A.ylab=2,
       vjust.B.ylab=1,
       size.points=0.8       title.B.ylab='Survival Time(year)',
       color.A = c(low = "#2E9FDF", high =  "#FF8888"),
       color.B = c(code.0 =  "#2E9FDF", code.1 = "#FF8888"),
       color.C = c(low =  "#2E9FDF", median = "white", high = "#FF8888"),
       relative_heights=c(0.1,0.1,0.01,0.2))#5*5
dev.off() 
library(survival)
library(survminer)
risk_score <- predict(multicox, type = 'risk', data = mat);boxplot(risk_score)
Risk_level <- ifelse(risk_score > median(risk_score), 'High', 'Low')
Risk_level <- factor(Risk_level, levels = c('Low', 'High'))
mat$Risk_level <- Risk_level 
#colnames(mat)[4] ='Risk_level' 
sfit <- survfit(Surv(time, event)~Risk_level, data=mat)
ggsurvplot(sfit,pval=TRUE)
p = ggsurvplot(sfit,
               legend.title = 'Risk level',
               legend.labs = c('Low','High'),
               palette = c( "#2E9FDF","#FF8888"),
               risk.table =TRUE,
               pval =TRUE,
               xlab = 'Time(year)',
               risk.table.fontsize = 3,
               conf.int =TRUE)
p#5*5                                                        # p=0.072,
 dir.create('Fig2-Graphical-file')
system('mv *pdf  Fig2-Graphical-file')
library(tidyr)
library(dplyr)
library(ggplot2)
dim(mat)
head(mat)
risk_score <- predict(multicox, type = 'risk', data = mat);boxplot(risk_score)
Risk_level <- ifelse(risk_score > median(risk_score), 'High', 'Low')
Risk_level <- factor(Risk_level, levels = c('Low', 'High'))
mat$Risk_level <- Risk_level
exprSet_hub1 = mat[,3:13]
exprSet_hub1$ID = rownames(exprSet_hub1)
head(exprSet_hub1)
library(stringr)
a = exprSet_hub1[str_detect(exprSet_hub1$Risk_level,'Low'),]
b = exprSet_hub1[str_detect(exprSet_hub1$Risk_level,'High'),]
load("~/AML_completed/TCGA_trainset_Glucose_metabolism /03_valididation1/box.Rdata")


library(stringr)
a = exprSet_hub1[str_detect(exprSet_hub1$Risk_level,'Low'),]
b = exprSet_hub1[str_detect(exprSet_hub1$Risk_level,'High'),]
load("~/AML_completed/TCGA_trainset_Glucose_metabolism /03_valididation1/box.Rdata")
#a1 = a1(-1,)#a2 =a1
rownames(a2) = paste0(rownames(a2),1)
a1 = rbind(a1,a2)[1:81,]
a1$ID = rownames(a1)
a$ID = a1$ID
rownames(a) = a$ID

#b1 = a1[-1,]
b2 =b1
rownames(b2) = paste0(rownames(b2),1)
b1 = rbind(b1,b2)[1:81,]
b1$ID = rownames(b1)
b$ID = b1$ID
rownames(b) = b$ID

exp = rbind(a,b)
exp = exp[,1:10]
library(tinyarray)
group_list = make_tcga_group(t(exp));table(group_list)
k = exp_boxplot(t(exp));k[[1]];length(k)
patchwork::wrap_plots(k,nrow = 4)   #12£¬9

Step08_vilididation2_ GSE37642 (GPL570, n=243)
rm(list = ls())  
options(stringsAsFactors = F)
library(AnnoProbe)
library(GEOquery) 
options(BioC_mirror="https://mirrors.ustc.edu.cn/CRAN/")
options(BioC_mirror="https://mirrors.ustc.edu.cn/bioc/")

gset <- geoChina("GSE37642")
# load('GSE37642_eSet.Rdata')
a=gset[[1]] 
dat=exprs(a)#
dat[1:4,1:4]
boxplot(dat[, 1:4], las=2) 
range(dat)


library(limma)
dat=normalizeBetweenArrays(dat)#
class(dat)
data <- as.data.frame(dat)
#data <- melt(data)
head(data)
dim(data)
data = na.omit(data)
dim(data)

pd=pData(a) 
#colnames(pd)
head(pd)[,1:4]
pd = pd[,c( "age:ch1",
            "fab:ch1",
            "life status:ch1",
            "overall survival (days):ch1")]
colnames(pd)= c( "age",
                 "fab",
                 "event",
                 "time")


l
if(!require(hgu133plus2.db))BiocManager::install("hgu133plus2.db")
library(hgu133plus2.db)
ls("package:hgu133plus2.db")
ids <- toTable(hgu133plus2SYMBOL)
head(ids)
dim(ids)
ids = ids[ids$symbol!="",]#ids =ids[!str_detect(ids$symbol,"\\|"),]#ids=ids[ids$probe_id %in%  rownames(dat),]
head(ids)
str(ids)
library(stringr)
ids$symbol = str_trim(ids$symbol)#str(ids)
table(str_detect(ids$symbol,'GAPDH'))
table(str_detect(ids$symbol,'ACTB'))#idsACTB
dim(ids)
ids = ids[!duplicated(ids$symbol),]#
dim(ids)

ids$probe_id=as.character(ids$probe_id)
#rownames(dat)=ids$probe_id
data[1:4,1:4] 
dim(ids)
ids=ids[ids$probe_id %in%  rownames(data),]#probe_idids
dim(ids)
data[1:4,1:4]  
head(ids)
dim(data)
data=data[ids$probe_id,] #
dim(data)
dat = data
class(ids)
ids$median=apply(dat,1,median) #idsmedian£¬median£¬dat£¬£¬median
head(ids)
ids=ids[order(ids$symbol,ids$median,decreasing = T),]#ids$symbolids$median£¬ids
ids=ids[!duplicated(ids$symbol),]#symbol£¬'!'£¬£¬gene £¬s
dim(dat)
dat=dat[ids$probe_id,] #idsprobe_id£¬datdat
dim(dat)
dat[1:4,1:4]
rownames(dat)=ids$symbol#idssymboldatdat
dat[1:4,1:4]  #ID

fivenum(dat['ACTB',])#Actb
fivenum(dat['GAPDH',])#Gapdh
dim(dat)
save(ids,dat,pd,gset, file = 'step1-ids-dat-pd.Rdata')

rm(list = ls())  
options(stringsAsFactors = F)
library(dplyr)

load("step1-ids-dat-pd.Rdata")

#1.30£¬
k1 = as.numeric(pd$time) >= 30;table(k1)
k2 = !(is.na(as.numeric(pd$time)));table(k2)
pd = pd[k1&k2,]
#
pd$time = as.numeric(pd$time)/365
#2.fab
class(pd)
pd$fab = gsub('M','',pd$fab) 
pd$event = ifelse(grepl('alive',pd$event),'0','1')
#4.
pd$age = as.numeric(pd$age)
pd$fab = as.numeric(pd$fab)
pd$event = as.numeric(pd$event)

#5.fab¡¢na
table(is.na(pd$fab))
table(is.na(pd$time))
table(is.na(pd$event))
table(is.na(pd$age))
dim(pd)
pd = na.omit(pd)
dim(pd)
head(pd)
#6.
dat = dat[,rownames(pd)]
save(pd,dat,file = 'remove-M3.Rdata')

rm(list = ls())  
options(stringsAsFactors = F) 
library(survminer) 
library(survival) 

# 1.----
#load(file = 'lasso_results0.01.Rdata')
load("../02_model/04_lasso/lasso_results0.05.Rdata")
load("remove-M3.Rdata")
pd[1:4, 1:4]
dat[1:4, 1:4]

#ydata = pd[,3:4]
head(ydata)
colnames(ydata)=c('event','time')

#cg = names(coefs.v0.05)
paste(sort(cg),collapse = '+') 
xdata = t(dat)
n=apply(t(dat),2,scale)[,cg]
rownames(n)=rownames(xdata)
boxplot(n)

#mat <- cbind(ydata,n)
head(mat)
save(cg, mat, file = 'tidy_data_for_multi_cox0.05.Rdata')

# 2.forest-----
rm(list = ls())  
options(stringsAsFactors = F) 
library(ggplot2)
library(ggstatsplot)
library(ggsci)

load(file = 'remove-M3.Rdata')
load(file = 'tidy_data_for_multi_cox0.05.Rdata')
head(mat)
paste(sort(cg),collapse = '+') 
## forest plot----
attach(mat)
multicox <- coxph(Surv(time, event) ~ CYB5R4+G6PD+PIK3CA+RPS6KB1, 
                   data = mat)
summary(multicox)
options(scipen=1)
ggforest(multicox, data = mat, 
         main = "Hazard ratio", 
         cpositions = c(0.01, 0.18, 0.38), 
         fontsize = 1, 
         refLabel = "1", noDigits = 2)
ggsave('test_multicox_genes_forest0.05.pdf',width = 9,height = 7)

## ----
#### 
risk_score <- predict(multicox, type = 'risk', data = mat);boxplot(risk_score)
Risk_level <- ifelse(risk_score > median(risk_score), 'High', 'Low')
Risk_level <- factor(Risk_level, levels = c('Low', 'High'))
mat$Risk_level <- Risk_level 
save(multicox, mat, risk_score, file = 'multivariate_model_results.Rdata')

rm(list = ls())  
options(stringsAsFactors = F) 
library(survminer) 
library(survival) 
library(ggplot2)
library(ggstatsplot)
library(ggsci)

# 1.----
load('multivariate_model_results.Rdata')
load('tidy_data_for_multi_cox0.05.Rdata')
# # 2.----
# ## 2.1----forest plot----
# head(covariates)
# summary(model)
# options(scipen=1)
# ggforest(model, 
#          data = covariates, 
#          main = "", 
#          cpositions = c(0.05, 0.15, 0.30), 
#          fontsize = 1.5, 
#          refLabel = "Ref.",  # #          noDigits = 4)+
#   theme_ggstatsplot()+
#   ggtitle('Hazard ratio')+
#   theme(plot.title = element_text(size = 20, face = 'bold', hjust = 0.5))
# ## 
# ggsave('Fig2_multivariate_forest.pdf', width = 15, height = 10)
# 
# ## 2.2----nomogram----
# ## https://www.51xxziyuan.com/58/425.html
# library(rms)
# dc<-datadist(covariates);dc
# options(datadist="dc")
# boxplot(covariates$time)
# # Cox Proportional Hazards Model and Extensions , cph {rms}
# f <- cph( Surv(time, event) ~ Age+Cluster+Gender+Risk_level+Stage ,
#           x=T, y=T, surv=T, 
#           data = covariates, time.inc=15)
# summary(f) 
# # Fit Proportional Hazards Regression Model , coxph {survival} 
# surv<- Survival(f)
# nom <- nomogram(f, fun=list(function(x) surv(1, x), 
#                            function(x) surv(3, x),
#                            function(x)surv(5, x)), 
#                lp=F, funlabel=c("1-year survival", 
#                                 "3-yearsurvival",
#                                 "5-year survival"))
#                #maxscale=10, 
#                #fun.at=c(0.95,0.9, 0.85, 0.8, 0.75, 0.7, 0.6, 0.5)
# pdf('Fig2_basic_nono.pdf',width = 13)
# plot(nom)
# dev.off()
# 
# ## # library(regplot)
# mycol<-c("#A6CEE3","#1F78B4","#33adff","#2166AC")
# names(mycol) = c("dencol","boxcocl","obscol","spkcol")
# mycol<- as.list(mycol)
# 
# #install.packages("regplot","vioplot","sm","beanplot")
# pdf("Fig2_nomogram_new.pdf")
# regplot(model,
#         prfail = TRUE,  # coxTRUE
#         showP = T,  #
#         droplines = F,  # 
#         colors = mycol,  # 
#         rank="decreasing", # #         interval="confidence")  # 
# dev.off()

## 2.3----ROC----
library(rms)
dc<-datadist(mat);dc
library(timeROC)
head(mat)
new_dat <- mat[, 1:2]
head(new_dat)
new_dat$Risk_score <- risk_score
new_dat$event = as.numeric(new_dat$event)
head(new_dat)
# result <- with(new_dat, timeROC(T=time,
                               delta=event,
                               marker=Risk_score,
                               cause=1,
                               times=c(1,3,5),
                               iid = TRUE))
#identical(c(result$TP[,1],result$TP[,2],result$TP[,3]),as.numeric(result$TP))
dat = data.frame(fpr = as.numeric(result$FP),
                 tpr = as.numeric(result$TP),
                 time = rep(as.factor(c(1,3,5)),each = nrow(result$TP)))


ggplot() + 
  geom_line(data = dat,aes(x = fpr, y = tpr,color = time),size = 1) + 
  scale_color_manual(name = NULL,values = c("#92C5DE", "#F4A582", "#66C2A5"),
                     labels = paste0("AUC of ",c(1,3,5),"-year survival: ",
                                     format(round(result$AUC,2),nsmall = 2)))+
  geom_line(aes(x=c(0,1),y=c(0,1)),color = "grey")+
  theme_ggstatsplot()+
  theme(axis.text = element_text(size = 10, face = 'bold'),
        panel.grid = element_blank(),
        axis.line.x.bottom = element_line(colour = 'black',size = 0.5),
        axis.line.y.left = element_line(colour = 'black',size = 0.5),
        legend.background = element_rect(linetype = 1, size = 0.2, colour = "black"),
        legend.position = c(0.765,0.125))+
  scale_x_continuous(expand = c(0.005,0.005))+
  scale_y_continuous(expand = c(0.005,0.005))+
  labs(x = "1 - Specificity",
       y = "Sensitivity")+
  coord_fixed()#5*5.2

## 
ggsave('Fig2_basic_ROC.pdf')

## 2.4 ggrisk----
## https://cran.r-project.org/web/packages/ggrisk/ggrisk.pdf
## https://cloud.tencent.com/developer/article/1765625
library(ggrisk)
# save in pdf----

ggrisk(multicox,#cutoff.value='roc', 
       # cutoff.x = 145,
       cutoff.y = -0.5,
       size.ABC=1,
       size.ylab.title=11,
       size.Atext=11,
       size.Btext=11,
       size.Ctext=11,
       size.legendtitle=11,
       size.legendtext=11,
       vjust.A.ylab=2,
       vjust.B.ylab=1,
       size.points=0.8,#       title.B.ylab='Survival Time(year)',
       color.A = c(low = "#2E9FDF", high =  "#FF8888"),
       color.B = c(code.0 =  "#2E9FDF", code.1 = "#FF8888"),
       color.C = c(low =  "#2E9FDF", median = "white", high = "#FF8888"),
       relative_heights=c(0.1,0.1,0.01,0.2))#5*5


dev.off()  # 


###
library(survival)
library(survminer)
risk_score <- predict(multicox, type = 'risk', data = mat);boxplot(risk_score)
Risk_level <- ifelse(risk_score > median(risk_score), 'High', 'Low')
Risk_level <- factor(Risk_level, levels = c('Low', 'High'))
mat$Risk_level <- Risk_level 
#colnames(mat)[4] ='Risk_level' 
sfit <- survfit(Surv(time, event)~Risk_level, data=mat)
ggsurvplot(sfit,pval=TRUE)
p = ggsurvplot(sfit,
               legend.title = 'Risk level',
               legend.labs = c('Low','High'),
               palette = c( "#2E9FDF","#FF8888"),
               risk.table =TRUE,
               pval =TRUE,
               xlab = 'Time(year)',
               risk.table.fontsize = 3,
               conf.int =TRUE)
p#5*5                                   # p=0.0023
 dir.create('Fig2-Graphical-file')
system('mv *pdf  Fig2-Graphical-file')

###library(tidyr)
library(dplyr)
library(ggplot2)
dim(mat)
head(mat)
risk_score <- predict(multicox, type = 'risk', data = mat);boxplot(risk_score)
Risk_level <- ifelse(risk_score > median(risk_score), 'High', 'Low')
Risk_level <- factor(Risk_level, levels = c('Low', 'High'))
mat$Risk_level <- Risk_level
exprSet_hub1 = mat[,3:13]
exprSet_hub1$ID = rownames(exprSet_hub1)
head(exprSet_hub1)
library(stringr)
a = exprSet_hub1[str_detect(exprSet_hub1$Risk_level,'Low'),]
b = exprSet_hub1[str_detect(exprSet_hub1$Risk_level,'High'),]
load("~/AML_completed/TCGA_trainset_Glucose_metabolism /03_valididation1/box.Rdata")

Step09_vilididation3_GSE37642 (GPL96, n=218)
rm(list = ls())  
options(stringsAsFactors = F)
library(AnnoProbe)
library(GEOquery) 
library(survminer)   #
library(survival) 
options(BioC_mirror="https://mirrors.ustc.edu.cn/CRAN/")
options(BioC_mirror="https://mirrors.ustc.edu.cn/bioc/")

# 1.arrayexpression----
getOption('timeout')
options(timeout=1000)
# setwd('../03_vilididation1/')
# setwd('03_vilididation1/')

# gset <- geoChina("GSE37642")
# save(gset,file = 'gse37642.Rdata')
load('gse37642.Rdata')
a=gset[[2]] 
#(1)exp
dat=exprs(a)#a£¬aexprs
dim(dat)#dat
#dat1414£¬£¬
##¡«¡«¡«log¡«¡«¡«
dat[1:4,1:4]
boxplot(dat[, 1:4], las=2) 
range(dat)


library(limma)
dat=normalizeBetweenArrays(dat) #
##¡«¡«¡«p1¡«¡«¡«
#
class(dat)
data <- as.data.frame(dat)
#data <- melt(data)
head(data)
dim(data)
data = na.omit(data)
dim(data)

#
##apData
pd=pData(a) 
##¡£
colnames(pd)
head(pd)[,1:4]
pd = pd[,c( "age:ch1",
            "fab:ch1",
            "life status:ch1",
            "overall survival (days):ch1")]
colnames(pd)= c( "age",
                 "fab",
                 "event",
                 "time")


library(stringr)
#
### 
####1 BioconductorR()
# gpl_number 
#http://www.bio-info-trainee.com/1399.html   #GPL96  Homo sapiens   hgu133a
# if(!require(hgu133plus2.db))BiocManager::install("hgu133plus2.db")
# library(hgu133plus2.db)
# ls("package:hgu133plus2.db")
# ids <- toTable(hgu133plus2SYMBOL)
if(!require(hgu133a.db))BiocManager::install("hgu133a.db")
library(hgu133a.db)
ls("package:hgu133a.db")
ids <- toTable(hgu133aSYMBOL)
head(ids)
dim(ids)
ids = ids[ids$symbol!="",]#ids =ids[!str_detect(ids$symbol,"\\|"),]#ids=ids[ids$probe_id %in%  rownames(dat),]
head(ids)
str(ids)
ids$symbol = str_trim(ids$symbol)#str(ids)
table(str_detect(ids$symbol,'GAPDH'))table(str_detect(ids$symbol,'ACTB'))#idsACTB
dim(ids)
ids = ids[!duplicated(ids$symbol),]#
dim(ids)

ids$probe_id=as.character(ids$probe_id)
#rownames(dat)=ids$probe_id
data[1:4,1:4] 
dim(ids)
ids=ids[ids$probe_id %in%  rownames(data),]#probe_idids
dim(ids)
data[1:4,1:4]  
head(ids)
dim(data)
data=data[ids$probe_id,] #
dim(data)
dat = data
class(ids)
ids$median=apply(dat,1,median) #idsmedian£¬median£¬dat£¬£¬median
head(ids)
ids=ids[order(ids$symbol,ids$median,decreasing = T),]#ids$symbolids$median£¬ids
ids=ids[!duplicated(ids$symbol),]#symbol£¬'!'£¬£¬gene £¬s
dim(dat)
dat=dat[ids$probe_id,] #idsprobe_id£¬datdat
dim(dat)
dat[1:4,1:4]
rownames(dat)=ids$symbol#idssymboldatdat
dat[1:4,1:4]  #ID

fivenum(dat['ACTB',])#Actb
fivenum(dat['GAPDH',])#Gapdh
dim(dat)
save(ids,dat,pd,gset,
    file = 'step1-ids-dat-pd.Rdata')
rm(list = ls())  
options(stringsAsFactors = F)
library(dplyr)

load("step1-ids-dat-pd.Rdata")
#1.pdM3
head(pd)
table(pd$fab)
pd = pd[-grep('3',pd$fab),]
pd = pd[-grep('NA',pd$fab),]
head(pd)

#2.£¬0-£¬1-
pd$event = ifelse(grepl('alive',pd$event),'0','1')
table(pd$event)
class(pd$event)
head(pd)

#3.30£¬
k1 = as.numeric(pd$time) >= 30;table(k1)
k2 = !(is.na(as.numeric(pd$time)));table(k2)
pd = pd[k1&k2,]
#
pd$time = as.numeric(pd$time)/365

#4.
pd$age = as.numeric(pd$age)
pd$fab = as.numeric(pd$fab)
pd$event = as.numeric(pd$event)

#5.fab¡¢na
table(is.na(pd$fab))
table(is.na(pd$time))
table(is.na(pd$event))
table(is.na(pd$age))
dim(pd)
pd = na.omit(pd)
dim(pd)
head(pd)
#6.
dat = dat[,rownames(pd)]

# library(limma)
# dat=normalizeBetweenArrays(dat) #


save(pd,dat,file = 'remove-M3.Rdata')
rm(list = ls())  
options(stringsAsFactors = F) 
library(survminer)   #
library(survival) 

# 1.----
load("../../02_model/04_lasso/lasso_results0.05.Rdata")
load("remove-M3.Rdata")
# dir.create('03')
pd[1:4, 1:4]
dat[1:4, 1:4]

#ydata = pd[,3:4]
head(ydata)
colnames(ydata)=c('event','time')

#cg = names(coefs.v0.05)
paste(sort(cg),collapse = '+') 
n=apply(t(dat),2,scale)[,cg]
rownames(n)=rownames(t(dat))
boxplot(n)

#mat <- cbind(ydata,n)
head(mat)
save(cg, mat, file = 'tidy_data_for_multi_cox0.05.Rdata')

# 2.forest-----
rm(list = ls())  
options(stringsAsFactors = F) 
library(ggplot2)
library(ggstatsplot)
library(ggsci)

load(file = 'remove-M3.Rdata')
load(file = 'tidy_data_for_multi_cox0.05.Rdata')
head(mat)
paste(sort(cg),collapse = '+') 
## 4forest plot----
attach(mat)
colnames(mat)
# multicox <- coxph(Surv(time, event) ~ ACADS+CDIPT+CYB5R3+CYB5R4+DCXR+G6PD+IDH3G+MLYCD+PFKL+PIK3CA, 
#                    data = mat)
multicox <- coxph(Surv(time, event) ~ CYB5R4+G6PD+PIK3CA+RPS6KB1, 
                  data = mat)
summary(multicox)
options(scipen=1)

#install.packages('survminer')
library(survminer)
ggforest(multicox, data = mat, 
         main = "Hazard ratio", 
         cpositions = c(0.01, 0.18, 0.38), 
         fontsize = 1, 
         refLabel = "1", noDigits = 2)
ggsave('03/test_multicox_genes_forest0.05.pdf',width = 9,height = 7)   #p-value=0.08,

## ----
#### 
risk_score <- predict(multicox, type = 'risk', data = mat);boxplot(risk_score)
Risk_level <- ifelse(risk_score > median(risk_score), 'High', 'Low')
Risk_level <- factor(Risk_level, levels = c('Low', 'High'))
mat$Risk_level <- Risk_level 
head(mat)

save(multicox, mat, risk_score, file = '03/multivariate_model_results.Rdata')

rm(list = ls())  
options(stringsAsFactors = F) 
library(survminer) 
library(survival) 
library(ggplot2)
library(ggstatsplot)
library(ggsci)

# 1.----
# load('../02_model/05_multi_cox/multivariate_model_results0.05.Rdata')
# load('../02_model/05_multi_cox/tidy_data_for_multi_cox0.05.Rdata')
load('tidy_data_for_multi_cox0.05.Rdata')
load('03/multivariate_model_results.Rdata')
dir.create('04_map')
# # 2.----
# ## 2.1----forest plot----
# head(covariates)
# summary(model)
# options(scipen=1)
# ggforest(model, 
#          data = covariates, 
#          main = "", 
#          cpositions = c(0.05, 0.15, 0.30), 
#          fontsize = 1.5, 
#          refLabel = "Ref.",  # #          noDigits = 4)+
#   theme_ggstatsplot()+
#   ggtitle('Hazard ratio')+
#   theme(plot.title = element_text(size = 20, face = 'bold', hjust = 0.5))
# ## 
# ggsave('Fig2_multivariate_forest.pdf', width = 15, height = 10)
# 
# ## 2.2----nomogram----
# ## https://www.51xxziyuan.com/58/425.html
# library(rms)
# dc<-datadist(covariates);dc
# options(datadist="dc")
# boxplot(covariates$Time)
# # Cox Proportional Hazards Model and Extensions , cph {rms}
# f <- cph( Surv(Time, event) ~ Age+Cluster+Gender+Risk_level+Stage ,
#           x=T, y=T, surv=T, 
#           data = covariates, time.inc=15)
# summary(f) 
# # Fit Proportional Hazards Regression Model , coxph {survival} 
# surv<- Survival(f)
# nom <- nomogram(f, fun=list(function(x) surv(1, x), 
#                            function(x) surv(3, x),
#                            function(x)surv(5, x)), 
#                lp=F, funlabel=c("1-year survival", 
#                                 "3-yearsurvival",
#                                 "5-year survival"))
#                #maxscale=10, 
#                #fun.at=c(0.95,0.9, 0.85, 0.8, 0.75, 0.7, 0.6, 0.5)
# pdf('Fig2_basic_nono.pdf',width = 13)
# plot(nom)
# dev.off()
# 
# ## # library(regplot)
# mycol<-c("#A6CEE3","#1F78B4","#33adff","#2166AC")
# names(mycol) = c("dencol","boxcocl","obscol","spkcol")
# mycol<- as.list(mycol)
# 
# #install.packages("regplot","vioplot","sm","beanplot")
# pdf("Fig2_nomogram_new.pdf")
# regplot(model,
#         prfail = TRUE,  # coxTRUE
#         showP = T,  #
#         droplines = F,  # 
#         colors = mycol,  # 
#         rank="decreasing", # #         interval="confidence")  # 
# dev.off()

## 2.3----ROC----
library(rms)
dc<-datadist(mat);dc
library(timeROC)
head(mat)
new_dat <- mat[, 1:2]
head(new_dat)
new_dat$Risk_score <- risk_score
#new_dat$Time = new_dat$Time/12
new_dat$event = as.numeric(new_dat$event)

#head(new_dat)
# result <- with(new_dat, timeROC(T=time,
                               delta=event,
                               marker=Risk_score,
                               cause=1,
                               times=c(1,3,5),
                               iid = TRUE))
#identical(c(result$TP[,1],result$TP[,2],result$TP[,3]),as.numeric(result$TP))
dat = data.frame(fpr = as.numeric(result$FP),
                 tpr = as.numeric(result$TP),
                 time = rep(as.factor(c(1,3,5)),each = nrow(result$TP)))


ggplot() + 
  geom_line(data = dat,aes(x = fpr, y = tpr,color = time),size = 1) + 
  scale_color_manual(name = NULL,values = c("#92C5DE", "#F4A582", "#66C2A5"),
                     labels = paste0("AUC of ",c(1,3,5),"-year survival: ",
                                     format(round(result$AUC,2),nsmall = 2)))+
  geom_line(aes(x=c(0,1),y=c(0,1)),color = "grey")+
  theme_ggstatsplot()+
  theme(axis.text = element_text(size = 10, face = 'bold'),
        panel.grid = element_blank(),
        axis.line.x.bottom = element_line(colour = 'black',size = 0.5),
        axis.line.y.left = element_line(colour = 'black',size = 0.5),
        legend.background = element_rect(linetype = 1, size = 0.2, colour = "black"),
        legend.position = c(0.765,0.125))+
  scale_x_continuous(expand = c(0.005,0.005))+
  scale_y_continuous(expand = c(0.005,0.005))+
  labs(x = "1 - Specificity",
       y = "Sensitivity")+
  coord_fixed()#5*5.2

## 
ggsave('04_map/Fig2_basic_ROC.pdf')

## 2.4 ggrisk----
## https://cran.r-project.org/web/packages/ggrisk/ggrisk.pdf
## https://cloud.tencent.com/developer/article/1765625

# save in pdf----

# ggrisk(multicox,#cutoff.value='roc', 
#       # cutoff.x = 145,
#        cutoff.y = -0.5,
#        size.ABC=1.0,
#        size.ylab.title=12,
#        size.Atext=7,
#        size.Btext=7,
#        size.Ctext=7,
#        size.legendtitle=7,
#        size.legendtext=6,
#        vjust.A.ylab=2,
#        vjust.B.ylab=1,
#        relative_heights=c(0.1,0.1,0.01,0.2))
library(ggrisk)

ggrisk(multicox,#cutoff.value='roc', 
       # cutoff.x = 145,
       cutoff.y = -0.5,
       size.ABC=1,
       size.ylab.title=11,
       size.Atext=11,
       size.Btext=11,
       size.Ctext=11,
       size.legendtitle=11,
       size.legendtext=11,
       vjust.A.ylab=2,
       vjust.B.ylab=1,
       size.points=0.8,#       title.B.ylab='Survival Time(year)',
       color.A = c(low = "#2E9FDF", high =  "#FF8888"),
       color.B = c(code.0 =  "#2E9FDF", code.1 = "#FF8888"),
       color.C = c(low =  "#2E9FDF", median = "white", high = "#FF8888"),
       relative_heights=c(0.1,0.1,0.01,0.2))#5*5

dev.off()  # 
# dir.create('Fig2-Graphical-file')
# system('mv *pdf  Fig2-Graphical-file')


###
library(survival)
library(survminer)
risk_score <- predict(multicox, type = 'risk', data = mat);boxplot(risk_score)
Risk_level <- ifelse(risk_score > median(risk_score), 'High', 'Low')
Risk_level <- factor(Risk_level, levels = c('Low', 'High'))
mat$Risk_level <- Risk_level 
colnames(mat)[1] <- 'event'
colnames(mat)
#colnames(mat)[4] ='Risk_level' 
sfit <- survfit(Surv(time, event)~Risk_level, data=mat)
ggsurvplot(sfit,pval=TRUE)
p = ggsurvplot(sfit,
               legend.title = 'Risk level',
               legend.labs = c('Low','High'),
               palette = c( "#2E9FDF","#FF8888"),
               risk.table =TRUE,
               pval =TRUE,
               xlab = 'Time(year)',
               risk.table.fontsize = 3,
               conf.int =TRUE)
p#5*5                                    # 3p0.38£¬£»£¨£©p0.22¡£
# dir.create('Fig2-Graphical-file')
# system('mv *pdf  Fig2-Graphical-file')
ggsave('04_map/ggsurvplot.pdf')

rm(list = ls())  
options(stringsAsFactors = F) 
library(survminer) 
library(survival) 

# 1.----
#load(file = 'lasso_results0.01.Rdata')
load("../../02_model/04_lasso/lasso_results0.05.Rdata")
load("remove-M3.Rdata")
pd[1:4, 1:4]
dat[1:4, 1:4]

#ydata = pd[,3:4]
head(ydata)
colnames(ydata)=c('event','time')

#cg = names(coefs.v0.05)
paste(sort(cg),collapse = '+') 
xdata = t(dat)
n=apply(t(dat),2,scale)[,cg]
rownames(n)=rownames(xdata)
boxplot(n)

#mat <- cbind(ydata,n)
head(mat)
save(cg, mat, file = 'tidy_data_for_multi_cox0.05.Rdata')

# 2.forest-----
rm(list = ls())  
options(stringsAsFactors = F) 
library(ggplot2)
library(ggstatsplot)
library(ggsci)

load(file = 'remove-M3.Rdata')
load(file = 'tidy_data_for_multi_cox0.05.Rdata')
head(mat)
paste(sort(cg),collapse = '+') 
## forest plot----
attach(mat)
multicox <- coxph(Surv(time, event) ~ CYB5R4+G6PD+PIK3CA+RPS6KB1, 
                   data = mat)
summary(multicox)
options(scipen=1)
ggforest(multicox, data = mat, 
         main = "Hazard ratio", 
         cpositions = c(0.01, 0.18, 0.38), 
         fontsize = 1, 
         refLabel = "1", noDigits = 2)
ggsave('test_multicox_genes_forest0.01.pdf',width = 9,height = 7)

## ----
#### 
risk_score <- predict(multicox, type = 'risk', data = mat);boxplot(risk_score)
Risk_level <- ifelse(risk_score > median(risk_score), 'High', 'Low')
Risk_level <- factor(Risk_level, levels = c('Low', 'High'))
mat$Risk_level <- Risk_level 

save(multicox, mat, risk_score, file = 'multivariate_model_results0.05.Rdata')

rm(list = ls())  
options(stringsAsFactors = F) 
library(survminer) 
library(survival) 
library(ggplot2)
library(ggstatsplot)
library(ggsci)

# 1.----
load('03/multivariate_model_results.Rdata')
load('tidy_data_for_multi_cox0.05.Rdata')
# # 2.----
# ## 2.1----forest plot----
# head(covariates)
# summary(model)
# options(scipen=1)
# ggforest(model, 
#          data = covariates, 
#          main = "", 
#          cpositions = c(0.05, 0.15, 0.30), 
#          fontsize = 1.5, 
#          refLabel = "Ref.",  # #          noDigits = 4)+
#   theme_ggstatsplot()+
#   ggtitle('Hazard ratio')+
#   theme(plot.title = element_text(size = 20, face = 'bold', hjust = 0.5))
# ## 
# ggsave('Fig2_multivariate_forest.pdf', width = 15, height = 10)
# 
# ## 2.2----nomogram----
# ## https://www.51xxziyuan.com/58/425.html
# library(rms)
# dc<-datadist(covariates);dc
# options(datadist="dc")
# boxplot(covariates$time)
# # Cox Proportional Hazards Model and Extensions , cph {rms}
# f <- cph( Surv(time, event) ~ Age+Cluster+Gender+Risk_level+Stage ,
#           x=T, y=T, surv=T, 
#           data = covariates, time.inc=15)
# summary(f) 
# # Fit Proportional Hazards Regression Model , coxph {survival} 
# surv<- Survival(f)
# nom <- nomogram(f, fun=list(function(x) surv(1, x), 
#                            function(x) surv(3, x),
#                            function(x)surv(5, x)), 
#                lp=F, funlabel=c("1-year survival", 
#                                 "3-yearsurvival",
#                                 "5-year survival"))
#                #maxscale=10, 
#                #fun.at=c(0.95,0.9, 0.85, 0.8, 0.75, 0.7, 0.6, 0.5)
# pdf('Fig2_basic_nono.pdf',width = 13)
# plot(nom)
# dev.off()
# 
# ## # library(regplot)
# mycol<-c("#A6CEE3","#1F78B4","#33adff","#2166AC")
# names(mycol) = c("dencol","boxcocl","obscol","spkcol")
# mycol<- as.list(mycol)
# 
# #install.packages("regplot","vioplot","sm","beanplot")
# pdf("Fig2_nomogram_new.pdf")
# regplot(model,
#         prfail = TRUE,  # coxTRUE
#         showP = T,  #
#         droplines = F,  # 
#         colors = mycol,  # 
#         rank="decreasing", # #         interval="confidence")  # 
# dev.off()

## 2.3----ROC----
library(rms)
dc<-datadist(mat);dc
library(timeROC)
head(mat)
new_dat <- mat[, 1:2]
head(new_dat)
new_dat$Risk_score <- risk_score
new_dat$event = as.numeric(new_dat$event)
head(new_dat)
# result <- with(new_dat, timeROC(T=time,
                               delta=event,
                               marker=Risk_score,
                               cause=1,
                               times=c(1,3,5),
                               iid = TRUE))
#identical(c(result$TP[,1],result$TP[,2],result$TP[,3]),as.numeric(result$TP))
dat = data.frame(fpr = as.numeric(result$FP),
                 tpr = as.numeric(result$TP),
                 time = rep(as.factor(c(1,3,5)),each = nrow(result$TP)))


ggplot() + 
  geom_line(data = dat,aes(x = fpr, y = tpr,color = time),size = 1) + 
  scale_color_manual(name = NULL,values = c("#92C5DE", "#F4A582", "#66C2A5"),
                     labels = paste0("AUC of ",c(1,3,5),"-year survival: ",
                                     format(round(result$AUC,2),nsmall = 2)))+
  geom_line(aes(x=c(0,1),y=c(0,1)),color = "grey")+
  theme_ggstatsplot()+
  theme(axis.text = element_text(size = 10, face = 'bold'),
        panel.grid = element_blank(),
        axis.line.x.bottom = element_line(colour = 'black',size = 0.5),
        axis.line.y.left = element_line(colour = 'black',size = 0.5),
        legend.background = element_rect(linetype = 1, size = 0.2, colour = "black"),
        legend.position = c(0.765,0.125))+
  scale_x_continuous(expand = c(0.005,0.005))+
  scale_y_continuous(expand = c(0.005,0.005))+
  labs(x = "1 - Specificity",
       y = "Sensitivity")+
  coord_fixed()#5*5.2

## 
ggsave('Fig2_basic_ROC.pdf')

## 2.4 ggrisk----
## https://cran.r-project.org/web/packages/ggrisk/ggrisk.pdf
## https://cloud.tencent.com/developer/article/1765625
library(ggrisk)
# save in pdf----

ggrisk(multicox,#cutoff.value='roc', 
       # cutoff.x = 145,
       cutoff.y = -0.5,
       size.ABC=1,
       size.ylab.title=11,
       size.Atext=11,
       size.Btext=11,
       size.Ctext=11,
       size.legendtitle=11,
       size.legendtext=11,
       vjust.A.ylab=2,
       vjust.B.ylab=1,
       size.points=0.8,#       title.B.ylab='Survival Time(year)',
       color.A = c(low = "#2E9FDF", high =  "#FF8888"),
       color.B = c(code.0 =  "#2E9FDF", code.1 = "#FF8888"),
       color.C = c(low =  "#2E9FDF", median = "white", high = "#FF8888"),
       relative_heights=c(0.1,0.1,0.01,0.2))#5*5


dev.off()  # 


###
library(survival)
library(survminer)
risk_score <- predict(multicox, type = 'risk', data = mat);boxplot(risk_score)
Risk_level <- ifelse(risk_score > median(risk_score), 'High', 'Low')
Risk_level <- factor(Risk_level, levels = c('Low', 'High'))
mat$Risk_level <- Risk_level 
#colnames(mat)[4] ='Risk_level' 
sfit <- survfit(Surv(time, event)~Risk_level, data=mat)
ggsurvplot(sfit,pval=TRUE)
p = ggsurvplot(sfit,
               legend.title = 'Risk level',
               legend.labs = c('Low','High'),
               palette = c( "#2E9FDF","#FF8888"),
               risk.table =TRUE,
               pval =TRUE,
               xlab = 'Time(year)',
               risk.table.fontsize = 3,
               conf.int =TRUE)
p#5*5
 dir.create('Fig2-Graphical-file')
system('mv *pdf  Fig2-Graphical-file')

###library(tidyr)
library(dplyr)
library(ggplot2)
dim(mat)
head(mat)
risk_score <- predict(multicox, type = 'risk', data = mat);boxplot(risk_score)
Risk_level <- ifelse(risk_score > median(risk_score), 'High', 'Low')
Risk_level <- factor(Risk_level, levels = c('Low', 'High'))
mat$Risk_level <- Risk_level
exprSet_hub1 = mat[,3:7]
exprSet_hub1$ID = rownames(exprSet_hub1)
head(exprSet_hub1)
library(stringr)
a = exprSet_hub1[str_detect(exprSet_hub1$Risk_level,'Low'),]
b = exprSet_hub1[str_detect(exprSet_hub1$Risk_level,'High'),]
load("~/AML_completed/TCGA_trainset_Glucose_metabolism /03_valididation1/box.Rdata")

Step10_vilididation4_GSE71014 (GPL10558, n=162)
rm(list = ls())  
options(stringsAsFactors = F)
library(AnnoProbe)
library(GEOquery) 
options(BioC_mirror="https://mirrors.ustc.edu.cn/CRAN/")
options(BioC_mirror="https://mirrors.ustc.edu.cn/bioc/")

# 1.arrayexpression----
getOption('timeout')
options(timeout=1000)
setwd('../03_vilididation_gse71014/')

gset <- geoChina("GSE71014")
#save(gset,file = 'gse71014.Rdata')
load('gse71014.Rdata')
a=gset[[1]] 
#(1)exp
dat=exprs(a)#a£¬aexprs
dim(dat)#dat
#dat1414£¬£¬
##¡«¡«¡«log¡«¡«¡«
dat[1:4,1:4]
boxplot(dat[, 1:4], las=2) 
range(dat)


library(limma)
dat=normalizeBetweenArrays(dat)#
##¡«¡«¡«p1¡«¡«¡«
#
class(dat)
data <- as.data.frame(dat)
#data <- melt(data)
head(data)
dim(data)
data = na.omit(data)
dim(data)

#
##apData
pd=pData(a) 
##¡£
colnames(pd)
table(pd$platform_id)
head(pd)[,1:4]
pd = pd[,c("characteristics_ch1.3",
            "overall survival (months):ch1")]
colnames(pd)= c("event",
                 "time")


library(stringr)
#GPL10558,illuminaHumanv4
### 
####1 BioconductorR()
#gpl_number 
#http://www.bio-info-trainee.com/1399.html
if(!require(illuminaHumanv4.db))BiocManager::install("illuminaHumanv4.db")
library(illuminaHumanv4.db)
# BiocManager::install("illuminaHumanv4.db")
# ls("package:hgu133plus2.db")
ls("package:illuminaHumanv4.db")
# Convert to a list
ids <- toTable(illuminaHumanv4SYMBOL)#
head(ids)
class(ids)
dim(ids)
ids = ids[ids$symbol!="",]#ids = ids[!str_detect(ids$symbol,"\\|"),]#ids=ids[ids$probe_id %in%  rownames(dat),]
head(ids)
str(ids)
#ids$symbol = str_trim(ids$symbol)#alias_symbol
str(ids)
table(str_detect(ids$symbol,'GAPDH'))table(str_detect(ids$symbol,'ACTB'))#idsACTB
dim(ids)
ids = ids[!duplicated(ids$symbol),]#
dim(ids)

ids$probe_id=as.character(ids$probe_id)
#rownames(dat)=ids$probe_id
data[1:4,1:4] 
dim(ids)
ids=ids[ids$probe_id %in%  rownames(data),]#probe_idids
dim(ids)
data[1:4,1:4]  
head(ids)
dim(data)
data=data[ids$probe_id,] #
dim(data)
dat = data
class(ids)
ids$median=apply(dat,1,median) #idsmedian£¬median£¬dat£¬£¬median
head(ids)
ids=ids[order(ids$symbol,ids$median,decreasing = T),] #ids$symbolids$median£¬ids
ids=ids[!duplicated(ids$symbol),]                     #symbol£¬'!'£¬£¬gene £¬s
dim(dat)
dat=dat[ids$probe_id,]          #idsprobe_id£¬datdat
dim(dat)
dat[1:4,1:4]
rownames(dat)=ids$symbol  #idssymboldatdat
dat[1:4,1:4]                    #ID

fivenum(dat['ACTB',])#Actb
fivenum(dat['GAPDH',])#Gapdh
dim(dat)
save(ids,dat,pd,gset, file = 'step1-ids-dat-pd.Rdata')


rm(list = ls())  
options(stringsAsFactors = F)
library(dplyr)

load("step1-ids-dat-pd.Rdata")
#1.pdM3
# head(pd)
# table(pd$fab)
# pd = pd[-grep('3',pd$fab),]
# pd = pd[-grep('NA',pd$fab),]
# head(pd)

#2.£¬0-£¬1-
pd$event = gsub("event \\(1\\: dead\\, 0\\:alive\\)\\: ", "", pd$event)
table(pd$event)
class(pd$event)
head(pd)

#3.30(1)£¬
k1 = as.numeric(pd$time) >= 1;table(k1)
k2 = !(is.na(as.numeric(pd$time)));table(k2)
pd = pd[k1&k2,]
#£¬
pd$time = as.numeric(pd$time)/12

#4.
# pd$age = as.numeric(pd$age)
# pd$fab = as.numeric(pd$fab)
pd$event = as.numeric(pd$event)

#5.fab¡¢na
# table(is.na(pd$fab))
table(is.na(pd$time))
table(is.na(pd$event))
# table(is.na(pd$age))
dim(pd)
pd = na.omit(pd)
dim(pd)
head(pd)
#6.
dat = dat[,rownames(pd)]

save(pd,dat,file = 'remove-M3.Rdata')

rm(list = ls())  
options(stringsAsFactors = F) 
library(survminer)   #
library(survival) 

# 1.----
load("../02_model/04_lasso/lasso_results0.05.Rdata")
load("remove-M3.Rdata")
dir.create('03')
pd[1:4, 1:2]
dat[1:4, 1:4]

#ydata = pd
head(ydata)
colnames(ydata)=c('event','time')

#cg = names(coefs.v0.05)
paste(sort(cg),collapse = '+') 
n=apply(t(dat),2,scale)[,cg]
rownames(n)=rownames(t(dat))
boxplot(n)

#mat <- cbind(ydata,n)
head(mat)
save(cg, mat, file = 'tidy_data_for_multi_cox0.05.Rdata')

# 2.forest-----
rm(list = ls())  
options(stringsAsFactors = F) 
library(ggplot2)
library(ggstatsplot)
library(ggsci)

load(file = 'remove-M3.Rdata')
load(file = 'tidy_data_for_multi_cox0.05.Rdata')
head(mat)
paste(sort(cg),collapse = '+') 
## 4forest plot----
attach(mat)
colnames(mat)
# multicox <- coxph(Surv(time, event) ~ ACADS+CDIPT+CYB5R3+CYB5R4+DCXR+G6PD+IDH3G+MLYCD+PFKL+PIK3CA, 
#                    data = mat)
multicox <- coxph(Surv(time, event) ~ CYB5R4+G6PD+PIK3CA+RPS6KB1, 
                  data = mat)
summary(multicox)
options(scipen=1)

#install.packages('survminer')
library(survminer)
ggforest(multicox, data = mat, 
         main = "Hazard ratio", 
         cpositions = c(0.01, 0.18, 0.38), 
         fontsize = 1, 
         refLabel = "1", noDigits = 2)
ggsave('03/test_multicox_genes_forest0.05.pdf',width = 9,height = 7)     #p-value:0.08¡£

## ----
#### 
risk_score <- predict(multicox, type = 'risk', data = mat);boxplot(risk_score)
Risk_level <- ifelse(risk_score > median(risk_score), 'High', 'Low')
Risk_level <- factor(Risk_level, levels = c('Low', 'High'))
mat$Risk_level <- Risk_level 
head(mat)

save(multicox, mat, risk_score, file = '03/multivariate_model_results0.05.Rdata')

rm(list = ls())  
options(stringsAsFactors = F) 
library(survminer) 
library(survival) 
library(ggplot2)
library(ggstatsplot)
library(ggsci)

# 1.----
# load('../02_model/05_multi_cox/multivariate_model_results0.05.Rdata')
# load('../02_model/05_multi_cox/tidy_data_for_multi_cox0.05.Rdata')
load('03/multivariate_model_results0.05.Rdata')
load('tidy_data_for_multi_cox0.05.Rdata')

# dir.create('04_map')
# # 2.----
# ## 2.1----forest plot----
# head(covariates)
# summary(model)
# options(scipen=1)
# ggforest(model, 
#          data = covariates, 
#          main = "", 
#          cpositions = c(0.05, 0.15, 0.30), 
#          fontsize = 1.5, 
#          refLabel = "Ref.",  # #          noDigits = 4)+
#   theme_ggstatsplot()+
#   ggtitle('Hazard ratio')+
#   theme(plot.title = element_text(size = 20, face = 'bold', hjust = 0.5))
# ## 
# ggsave('Fig2_multivariate_forest.pdf', width = 15, height = 10)
# 
# ## 2.2----nomogram----
# ## https://www.51xxziyuan.com/58/425.html
# library(rms)
# dc<-datadist(covariates);dc
# options(datadist="dc")
# boxplot(covariates$Time)
# # Cox Proportional Hazards Model and Extensions , cph {rms}
# f <- cph( Surv(Time, event) ~ Age+Cluster+Gender+Risk_level+Stage ,
#           x=T, y=T, surv=T, 
#           data = covariates, time.inc=15)
# summary(f) 
# # Fit Proportional Hazards Regression Model , coxph {survival} 
# surv<- Survival(f)
# nom <- nomogram(f, fun=list(function(x) surv(1, x), 
#                            function(x) surv(3, x),
#                            function(x)surv(5, x)), 
#                lp=F, funlabel=c("1-year survival", 
#                                 "3-yearsurvival",
#                                 "5-year survival"))
#                #maxscale=10, 
#                #fun.at=c(0.95,0.9, 0.85, 0.8, 0.75, 0.7, 0.6, 0.5)
# pdf('Fig2_basic_nono.pdf',width = 13)
# plot(nom)
# dev.off()
# 
# ## # library(regplot)
# mycol<-c("#A6CEE3","#1F78B4","#33adff","#2166AC")
# names(mycol) = c("dencol","boxcocl","obscol","spkcol")
# mycol<- as.list(mycol)
# 
# #install.packages("regplot","vioplot","sm","beanplot")
# pdf("Fig2_nomogram_new.pdf")
# regplot(model,
#         prfail = TRUE,  # coxTRUE
#         showP = T,  #
#         droplines = F,  # 
#         colors = mycol,  # 
#         rank="decreasing", # #         interval="confidence")  # 
# dev.off()

## 2.3----ROC----
library(rms)
dc<-datadist(mat);dc
library(timeROC)
head(mat)
new_dat <- mat[, 1:2]
head(new_dat)
new_dat$Risk_score <- risk_score
#new_dat$Time = new_dat$Time/12
new_dat$event = as.numeric(new_dat$event)

#head(new_dat)
# result <- with(new_dat, timeROC(T=time,
                               delta=event,
                               marker=Risk_score,
                               cause=1,
                               times=c(1,3,5),
                               iid = TRUE))
#identical(c(result$TP[,1],result$TP[,2],result$TP[,3]),as.numeric(result$TP))
dat = data.frame(fpr = as.numeric(result$FP),
                 tpr = as.numeric(result$TP),
                 time = rep(as.factor(c(1,3,5)),each = nrow(result$TP)))


ggplot() + 
  geom_line(data = dat,aes(x = fpr, y = tpr,color = time),size = 1) + 
  scale_color_manual(name = NULL,values = c("#0066cc", "#cc3333", "#66C2A5"),
                     labels = paste0("AUC of ",c(1,3,5),"-year survival: ",
                                     format(round(result$AUC,2),nsmall = 2)))+
  geom_line(aes(x=c(0,1),y=c(0,1)),color = "grey")+
  theme_ggstatsplot()+
  theme(axis.text = element_text(size = 10, face = 'bold'),
        panel.grid = element_blank(),
        axis.line.x.bottom = element_line(colour = 'black',size = 0.5),
        axis.line.y.left = element_line(colour = 'black',size = 0.5),
        legend.background = element_rect(linetype = 1, size = 0.2, colour = "black"),
        legend.position = c(0.765,0.125))+
  scale_x_continuous(expand = c(0.005,0.005))+
  scale_y_continuous(expand = c(0.005,0.005))+
  labs(x = "1 - Specificity",
       y = "Sensitivity")+
  coord_fixed()#5*5.2

## 
ggsave('04_map/Fig2_basic_ROC0.05.pdf')

## 2.4 ggrisk----
## https://cran.r-project.org/web/packages/ggrisk/ggrisk.pdf
## https://cloud.tencent.com/developer/article/1765625

# save in pdf----

# ggrisk(multicox,#cutoff.value='roc', 
#       # cutoff.x = 145,
#        cutoff.y = -0.5,
#        size.ABC=1.0,
#        size.ylab.title=12,
#        size.Atext=7,
#        size.Btext=7,
#        size.Ctext=7,
#        size.legendtitle=7,
#        size.legendtext=6,
#        vjust.A.ylab=2,
#        vjust.B.ylab=1,
#        relative_heights=c(0.1,0.1,0.01,0.2))
library(ggrisk)

ggrisk(multicox,#cutoff.value='roc', 
       # cutoff.x = 145,
       cutoff.y = -0.5,
       size.ABC=1,
       size.ylab.title=11,
       size.Atext=11,
       size.Btext=11,
       size.Ctext=11,
       size.legendtitle=11,
       size.legendtext=11,
       vjust.A.ylab=2,
       vjust.B.ylab=1,
       size.points=0.8,#       title.B.ylab='Survival Time(year)',
       color.A = c(low = "#0066cc", high =  "#cc3333"),
       color.B = c(code.0 =  "#0066cc", code.1 = "#cc3333"),
       color.C = c(low =  "#0066cc", median = "white", high = "#cc3333"),
       relative_heights=c(0.1,0.1,0.01,0.2))#

dev.off()  # 
# dir.create('Fig2-Graphical-file')
# system('mv *pdf  Fig2-Graphical-file')


###
library(survival)
library(survminer)
risk_score <- predict(multicox, type = 'risk', data = mat);boxplot(risk_score)
Risk_level <- ifelse(risk_score > median(risk_score), 'High', 'Low')
Risk_level <- factor(Risk_level, levels = c('Low', 'High'))
mat$Risk_level <- Risk_level 
colnames(mat)[1] <- 'event'
colnames(mat)
#colnames(mat)[4] ='Risk_level' 
sfit <- survfit(Surv(time, event)~Risk_level, data=mat)
ggsurvplot(sfit,pval=TRUE)
p = ggsurvplot(sfit,
               legend.title = 'Risk level',
               legend.labs = c('Low','High'),
               palette = c( "#0066cc","#cc3333"),
               risk.table =TRUE,
               pval =TRUE,
               xlab = 'Time(year)',
               risk.table.fontsize = 5,
               conf.int =TRUE)
p#5*5                                     #p0.22£¬¡£
# dir.create('Fig2-Graphical-file')
# system('mv *pdf  Fig2-Graphical-file')
ggsave('04_map/ggsurvplot.pdf')

rm(list = ls())  
options(stringsAsFactors = F) 
library(survminer) 
library(survival) 

# 1.----
#load(file = 'lasso_results0.01.Rdata')
load("../../02_model/04_lasso/lasso_results0.01.Rdata")
load("remove-M3.Rdata")
pd[1:4, 1:2]
dat[1:4, 1:4]

#ydata = pd
head(ydata)
colnames(ydata)=c('event','time')

#cg = names(coefs.v0.01)
paste(sort(cg),collapse = '+') 
xdata = t(dat)
n=apply(t(dat),2,scale)[,cg]
rownames(n)=rownames(xdata)
boxplot(n)

#mat <- cbind(ydata,n)
head(mat)
save(cg, mat, file = 'tidy_data_for_multi_cox0.01.Rdata')

# 2.forest-----
rm(list = ls())  
options(stringsAsFactors = F) 
library(ggplot2)
library(ggstatsplot)
library(ggsci)

load(file = 'remove-M3.Rdata')
load(file = 'tidy_data_for_multi_cox0.01.Rdata')
head(mat)
paste(sort(cg),collapse = '+') 
## forest plot----
attach(mat)
multicox <- coxph(Surv(time, event) ~ G6PD+LGALS1+PFN1, 
                   data = mat)
summary(multicox)
options(scipen=1)
ggforest(multicox, data = mat, 
         main = "Hazard ratio", 
         cpositions = c(0.01, 0.18, 0.38), 
         fontsize = 1, 
         refLabel = "1", noDigits = 2)
ggsave('test_multicox_genes_forest0.05.pdf',width = 9,height = 7)

## ----
#### 
risk_score <- predict(multicox, type = 'risk', data = mat);boxplot(risk_score)
Risk_level <- ifelse(risk_score > median(risk_score), 'High', 'Low')
Risk_level <- factor(Risk_level, levels = c('Low', 'High'))
mat$Risk_level <- Risk_level 

save(multicox, mat, risk_score, file = 'multivariate_model_results0.01.Rdata')

rm(list = ls())  
options(stringsAsFactors = F) 
library(survminer) 
library(survival) 
library(ggplot2)
library(ggstatsplot)
library(ggsci)

# 1.----
load('multivariate_model_results0.01.Rdata')
load('tidy_data_for_multi_cox0.01.Rdata')
# # 2.----
# ## 2.1----forest plot----
# head(covariates)
# summary(model)
# options(scipen=1)
# ggforest(model, 
#          data = covariates, 
#          main = "", 
#          cpositions = c(0.05, 0.15, 0.30), 
#          fontsize = 1.5, 
#          refLabel = "Ref.",  # #          noDigits = 4)+
#   theme_ggstatsplot()+
#   ggtitle('Hazard ratio')+
#   theme(plot.title = element_text(size = 20, face = 'bold', hjust = 0.5))
# ## 
# ggsave('Fig2_multivariate_forest.pdf', width = 15, height = 10)
# 
# ## 2.2----nomogram----
# ## https://www.51xxziyuan.com/58/425.html
# library(rms)
# dc<-datadist(covariates);dc
# options(datadist="dc")
# boxplot(covariates$time)
# # Cox Proportional Hazards Model and Extensions , cph {rms}
# f <- cph( Surv(time, event) ~ Age+Cluster+Gender+Risk_level+Stage ,
#           x=T, y=T, surv=T, 
#           data = covariates, time.inc=15)
# summary(f) 
# # Fit Proportional Hazards Regression Model , coxph {survival} 
# surv<- Survival(f)
# nom <- nomogram(f, fun=list(function(x) surv(1, x), 
#                            function(x) surv(3, x),
#                            function(x)surv(5, x)), 
#                lp=F, funlabel=c("1-year survival", 
#                                 "3-yearsurvival",
#                                 "5-year survival"))
#                #maxscale=10, 
#                #fun.at=c(0.95,0.9, 0.85, 0.8, 0.75, 0.7, 0.6, 0.5)
# pdf('Fig2_basic_nono.pdf',width = 13)
# plot(nom)
# dev.off()
# 
# ## # library(regplot)
# mycol<-c("#A6CEE3","#1F78B4","#33adff","#2166AC")
# names(mycol) = c("dencol","boxcocl","obscol","spkcol")
# mycol<- as.list(mycol)
# 
# #install.packages("regplot","vioplot","sm","beanplot")
# pdf("Fig2_nomogram_new.pdf")
# regplot(model,
#         prfail = TRUE,  # coxTRUE
#         showP = T,  #
#         droplines = F,  # 
#         colors = mycol,  # 
#         rank="decreasing", # #         interval="confidence")  # 
# dev.off()

## 2.3----ROC----
library(rms)
dc<-datadist(mat);dc
library(timeROC)
head(mat)
new_dat <- mat[, 1:2]
head(new_dat)
new_dat$Risk_score <- risk_score
new_dat$event = as.numeric(new_dat$event)
head(new_dat)
# result <- with(new_dat, timeROC(T=time,
                               delta=event,
                               marker=Risk_score,
                               cause=1,
                               times=c(1,3,5),
                               iid = TRUE))
#identical(c(result$TP[,1],result$TP[,2],result$TP[,3]),as.numeric(result$TP))
dat = data.frame(fpr = as.numeric(result$FP),
                 tpr = as.numeric(result$TP),
                 time = rep(as.factor(c(1,3,5)),each = nrow(result$TP)))


ggplot() + 
  geom_line(data = dat,aes(x = fpr, y = tpr,color = time),size = 1) + 
  scale_color_manual(name = NULL,values = c("#92C5DE", "#F4A582", "#66C2A5"),
                     labels = paste0("AUC of ",c(1,3,5),"-year survival: ",
                                     format(round(result$AUC,2),nsmall = 2)))+
  geom_line(aes(x=c(0,1),y=c(0,1)),color = "grey")+
  theme_ggstatsplot()+
  theme(axis.text = element_text(size = 10, face = 'bold'),
        panel.grid = element_blank(),
        axis.line.x.bottom = element_line(colour = 'black',size = 0.5),
        axis.line.y.left = element_line(colour = 'black',size = 0.5),
        legend.background = element_rect(linetype = 1, size = 0.2, colour = "black"),
        legend.position = c(0.765,0.125))+
  scale_x_continuous(expand = c(0.005,0.005))+
  scale_y_continuous(expand = c(0.005,0.005))+
  labs(x = "1 - Specificity",
       y = "Sensitivity")+
  coord_fixed()#5*5.2

## 
ggsave('Fig2_basic_ROC0.01.pdf')

## 2.4 ggrisk----
## https://cran.r-project.org/web/packages/ggrisk/ggrisk.pdf
## https://cloud.tencent.com/developer/article/1765625
library(ggrisk)
# save in pdf----

ggrisk(multicox,#cutoff.value='roc', 
       # cutoff.x = 145,
       cutoff.y = -0.5,
       size.ABC=1,
       size.ylab.title=11,
       size.Atext=11,
       size.Btext=11,
       size.Ctext=11,
       size.legendtitle=11,
       size.legendtext=11,
       vjust.A.ylab=2,
       vjust.B.ylab=1,
       size.points=0.8,#
       title.B.ylab='Survival Time(year)',
       color.A = c(low = "#2E9FDF", high =  "#FF8888"),
       color.B = c(code.0 =  "#2E9FDF", code.1 = "#FF8888"),
       color.C = c(low =  "#2E9FDF", median = "white", high = "#FF8888"),
       relative_heights=c(0.1,0.1,0.01,0.2))#


dev.off()  # 


###
library(survival)
library(survminer)
risk_score <- predict(multicox, type = 'risk', data = mat);boxplot(risk_score)
Risk_level <- ifelse(risk_score > median(risk_score), 'High', 'Low')
Risk_level <- factor(Risk_level, levels = c('Low', 'High'))
mat$Risk_level <- Risk_level 
#colnames(mat)[4] ='Risk_level' 
sfit <- survfit(Surv(time, event)~Risk_level, data=mat)
ggsurvplot(sfit,pval=TRUE)
p = ggsurvplot(sfit,
               legend.title = 'Risk level',
               legend.labs = c('Low','High'),
               palette = c( "#2E9FDF","#FF8888"),
               risk.table =TRUE,
               pval =TRUE,
               xlab = 'Time(year)',
               risk.table.fontsize = 3,
               conf.int =TRUE)
p#5*5
 dir.create('Fig2-Graphical-file')
system('mv *pdf  Fig2-Graphical-file')

###library(tidyr)
library(dplyr)
library(ggplot2)
dim(mat)
head(mat)
risk_score <- predict(multicox, type = 'risk', data = mat);boxplot(risk_score)
Risk_level <- ifelse(risk_score > median(risk_score), 'High', 'Low')
Risk_level <- factor(Risk_level, levels = c('Low', 'High'))
mat$Risk_level <- Risk_level
exprSet_hub1 = mat[,3:7]
exprSet_hub1$ID = rownames(exprSet_hub1)
head(exprSet_hub1)
library(stringr)
a = exprSet_hub1[str_detect(exprSet_hub1$Risk_level,'Low'),]
b = exprSet_hub1[str_detect(exprSet_hub1$Risk_level,'High'),]

Step11_vilididation4_ GSE106291 (GPL18460, n=356)
rm(list = ls())  
options(stringsAsFactors = F)
library(AnnoProbe)
library(GEOquery) 
library(survminer)   #
library(survival) 
options(BioC_mirror="https://mirrors.ustc.edu.cn/CRAN/")
options(BioC_mirror="https://mirrors.ustc.edu.cn/bioc/")

# 1.arrayexpression----
getOption('timeout')
options(timeout=1000)

# gset <- geoChina("GSE106291")
gset <- getGEO('GSE106291', destdir=".",
               AnnotGPL = T,     ## 
               getGPL = T)       ## 
# save(gset,file = 'GSE14468.Rdata')
# load('GSE14468.Rdata')
a=gset[[1]] 
#(1)exp
dat=exprs(a)#a£¬aexprs
dim(dat)#dat
#dat1414£¬£¬
##¡«¡«¡«log¡«¡«¡«
dat[1:4,1:4]
dat = log2(dat+1)
boxplot(dat[, 1:4], las=2) 
range(dat)


library(limma)
dat=normalizeBetweenArrays(dat) #
##¡«¡«¡«p1¡«¡«¡«
#
class(dat)
data <- as.data.frame(dat)
#data <- melt(data)
head(data)
dim(data)
data = na.omit(data)
dim(data)

#
##apData
pd=pData(a) 
##¡£
colnames(pd)
head(pd)[,1:4]
head(pd)[1,]
pd = pd[,c( "age:ch1",
            "score:ch1",
            "life status:ch1",
            "overall survival (days):ch1")]
colnames(pd)= c( "age",
                 "fab",
                 "event",
                 "time")


library(stringr)
#
### 
####1 BioconductorR()
# gpl_number 
#http://www.bio-info-trainee.com/1399.html   #GPL96  Homo sapiens   hgu133a
# if(!require(hgu133plus2.db))BiocManager::install("hgu133plus2.db")
# library(hgu133plus2.db)
# ls("package:hgu133plus2.db")
# ids <- toTable(hgu133plus2SYMBOL)
if(!require(hgu133a.db))BiocManager::install("hgu133a.db")
library(hgu133a.db)
ls("package:hgu133a.db")
ids <- toTable(hgu133aSYMBOL)
head(ids)
dim(ids)
ids = ids[ids$symbol!="",]#ids =ids[!str_detect(ids$symbol,"\\|"),]#
ids$symbol = str_trim(ids$symbol)#ids=ids[ids$probe_id %in%  rownames(dat),]
head(ids)
str(ids)str(ids)
table(str_detect(ids$symbol,'GAPDH'))table(str_detect(ids$symbol,'ACTB'))#idsACTB
dim(ids)
ids = ids[!duplicated(ids$symbol),]#
dim(ids)

ids$probe_id=as.character(ids$probe_id)
#rownames(dat)=ids$probe_id
data[1:4,1:4] 
dim(ids)
ids=ids[ids$probe_id %in%  rownames(data),]#probe_idids
dim(ids)
data[1:4,1:4]  
head(ids)
dim(data)
data=data[ids$probe_id,] #
dim(data)
dat = data
class(ids)
ids$median=apply(dat,1,median) #idsmedian£¬median£¬dat£¬£¬median
head(ids)
ids=ids[order(ids$symbol,ids$median,decreasing = T),]#ids$symbolids$median£¬ids
ids=ids[!duplicated(ids$symbol),]#symbol£¬'!'£¬£¬gene £¬s
dim(dat)
dat=dat[ids$probe_id,] #idsprobe_id£¬datdat
dim(dat)
dat[1:4,1:4]
rownames(dat)=ids$symbol#idssymboldatdat
dat[1:4,1:4]  #ID

fivenum(dat['ACTB',])#Actb
fivenum(dat['GAPDH',])#Gapdh
dim(dat)
save(ids,dat,pd,gset, file = 'step1-ids-dat-pd.Rdata')

rm(list = ls())  
options(stringsAsFactors = F)
library(dplyr)

load("step1-ids-dat-pd.Rdata")
#1.pdM3
head(pd)
table(pd$fab)
pd = pd[-grep('3',pd$fab),]
pd = pd[-grep('NA',pd$fab),]
head(pd)

#2.£¬0-£¬1-
pd$event = ifelse(grepl('alive',pd$event),'0','1')
table(pd$event)
class(pd$event)
head(pd)

#3.30£¬
k1 = as.numeric(pd$time) >= 30;table(k1)
k2 = !(is.na(as.numeric(pd$time)));table(k2)
pd = pd[k1&k2,]
#
pd$time = as.numeric(pd$time)/365

#4.
pd$age = as.numeric(pd$age)
pd$fab = as.numeric(pd$fab)
pd$event = as.numeric(pd$event)

#5.fab¡¢na
table(is.na(pd$fab))
table(is.na(pd$time))
table(is.na(pd$event))
table(is.na(pd$age))
dim(pd)
pd = na.omit(pd)
dim(pd)
head(pd)
#6.
dat = dat[,rownames(pd)]

# library(limma)
# dat=normalizeBetweenArrays(dat) #
save(pd,dat,file = 'remove-M3.Rdata')


rm(list = ls())  
options(stringsAsFactors = F) 
library(survminer)   #
library(survival) 

# 1.----
load("../../02_model/04_lasso/lasso_results0.05.Rdata")
load("remove-M3.Rdata")
# dir.create('03')
pd[1:4, 1:4]
dat[1:4, 1:4]

#ydata = pd[,3:4]
head(ydata)
colnames(ydata)=c('event','time')

#cg = names(coefs.v0.05)
paste(sort(cg),collapse = '+') 
n=apply(t(dat),2,scale)[,cg]
rownames(n)=rownames(t(dat))
boxplot(n)

#mat <- cbind(ydata,n)
head(mat)
save(cg, mat, file = 'tidy_data_for_multi_cox0.05.Rdata')

# 2.forest-----
rm(list = ls())  
options(stringsAsFactors = F) 
library(ggplot2)
library(ggstatsplot)
library(ggsci)

load(file = 'remove-M3.Rdata')
load(file = 'tidy_data_for_multi_cox0.05.Rdata')
head(mat)
paste(sort(cg),collapse = '+') 
## 4forest plot----
attach(mat)
colnames(mat)
# multicox <- coxph(Surv(time, event) ~ ACADS+CDIPT+CYB5R3+CYB5R4+DCXR+G6PD+IDH3G+MLYCD+PFKL+PIK3CA, 
#                    data = mat)
multicox <- coxph(Surv(time, event) ~ CYB5R4+G6PD+PIK3CA+RPS6KB1, 
                  data = mat)
summary(multicox)
options(scipen=1)

#install.packages('survminer')
library(survminer)
ggforest(multicox, data = mat, 
         main = "Hazard ratio", 
         cpositions = c(0.01, 0.18, 0.38), 
         fontsize = 1, 
         refLabel = "1", noDigits = 2)
ggsave('03/test_multicox_genes_forest0.05.pdf',width = 9,height = 7)   #p-value=0.08,

## ----
#### 
risk_score <- predict(multicox, type = 'risk', data = mat);boxplot(risk_score)
Risk_level <- ifelse(risk_score > median(risk_score), 'High', 'Low')
Risk_level <- factor(Risk_level, levels = c('Low', 'High'))
mat$Risk_level <- Risk_level 
head(mat)

save(multicox, mat, risk_score, file = '03/multivariate_model_results.Rdata')


rm(list = ls())  
options(stringsAsFactors = F) 
library(survminer) 
library(survival) 
library(ggplot2)
library(ggstatsplot)
library(ggsci)

# 1.----
# load('../02_model/05_multi_cox/multivariate_model_results0.05.Rdata')
# load('../02_model/05_multi_cox/tidy_data_for_multi_cox0.05.Rdata')
load('tidy_data_for_multi_cox0.05.Rdata')
load('03/multivariate_model_results.Rdata')
dir.create('04_map')
# # 2.----
# ## 2.1----forest plot----
# head(covariates)
# summary(model)
# options(scipen=1)
# ggforest(model, 
#          data = covariates, 
#          main = "", 
#          cpositions = c(0.05, 0.15, 0.30), 
#          fontsize = 1.5, 
#          refLabel = "Ref.",  # #          noDigits = 4)+
#   theme_ggstatsplot()+
#   ggtitle('Hazard ratio')+
#   theme(plot.title = element_text(size = 20, face = 'bold', hjust = 0.5))
# ## 
# ggsave('Fig2_multivariate_forest.pdf', width = 15, height = 10)
# 
# ## 2.2----nomogram----
# ## https://www.51xxziyuan.com/58/425.html
# library(rms)
# dc<-datadist(covariates);dc
# options(datadist="dc")
# boxplot(covariates$Time)
# # Cox Proportional Hazards Model and Extensions , cph {rms}
# f <- cph( Surv(Time, event) ~ Age+Cluster+Gender+Risk_level+Stage ,
#           x=T, y=T, surv=T, 
#           data = covariates, time.inc=15)
# summary(f) 
# # Fit Proportional Hazards Regression Model , coxph {survival} 
# surv<- Survival(f)
# nom <- nomogram(f, fun=list(function(x) surv(1, x), 
#                            function(x) surv(3, x),
#                            function(x)surv(5, x)), 
#                lp=F, funlabel=c("1-year survival", 
#                                 "3-yearsurvival",
#                                 "5-year survival"))
#                #maxscale=10, 
#                #fun.at=c(0.95,0.9, 0.85, 0.8, 0.75, 0.7, 0.6, 0.5)
# pdf('Fig2_basic_nono.pdf',width = 13)
# plot(nom)
# dev.off()
# 
# ## # library(regplot)
# mycol<-c("#A6CEE3","#1F78B4","#33adff","#2166AC")
# names(mycol) = c("dencol","boxcocl","obscol","spkcol")
# mycol<- as.list(mycol)
# 
# #install.packages("regplot","vioplot","sm","beanplot")
# pdf("Fig2_nomogram_new.pdf")
# regplot(model,
#         prfail = TRUE,  # coxTRUE
#         showP = T,  #
#         droplines = F,  # 
#         colors = mycol,  # 
#         rank="decreasing", # #         interval="confidence")  # 
# dev.off()

## 2.3----ROC----
library(rms)
dc<-datadist(mat);dc
library(timeROC)
head(mat)
new_dat <- mat[, 1:2]
head(new_dat)
new_dat$Risk_score <- risk_score
#new_dat$Time = new_dat$Time/12
new_dat$event = as.numeric(new_dat$event)

#head(new_dat)
# result <- with(new_dat, timeROC(T=time,
                               delta=event,
                               marker=Risk_score,
                               cause=1,
                               times=c(1,3,5),
                               iid = TRUE))
#identical(c(result$TP[,1],result$TP[,2],result$TP[,3]),as.numeric(result$TP))
dat = data.frame(fpr = as.numeric(result$FP),
                 tpr = as.numeric(result$TP),
                 time = rep(as.factor(c(1,3,5)),each = nrow(result$TP)))


ggplot() + 
  geom_line(data = dat,aes(x = fpr, y = tpr,color = time),size = 1) + 
  scale_color_manual(name = NULL,values = c("#92C5DE", "#F4A582", "#66C2A5"),
                     labels = paste0("AUC of ",c(1,3,5),"-year survival: ",
                                     format(round(result$AUC,2),nsmall = 2)))+
  geom_line(aes(x=c(0,1),y=c(0,1)),color = "grey")+
  theme_ggstatsplot()+
  theme(axis.text = element_text(size = 10, face = 'bold'),
        panel.grid = element_blank(),
        axis.line.x.bottom = element_line(colour = 'black',size = 0.5),
        axis.line.y.left = element_line(colour = 'black',size = 0.5),
        legend.background = element_rect(linetype = 1, size = 0.2, colour = "black"),
        legend.position = c(0.765,0.125))+
  scale_x_continuous(expand = c(0.005,0.005))+
  scale_y_continuous(expand = c(0.005,0.005))+
  labs(x = "1 - Specificity",
       y = "Sensitivity")+
  coord_fixed()#5*5.2

## 
ggsave('04_map/Fig2_basic_ROC.pdf')

## 2.4 ggrisk----
## https://cran.r-project.org/web/packages/ggrisk/ggrisk.pdf
## https://cloud.tencent.com/developer/article/1765625

# save in pdf----

# ggrisk(multicox,#cutoff.value='roc', 
#       # cutoff.x = 145,
#        cutoff.y = -0.5,
#        size.ABC=1.0,
#        size.ylab.title=12,
#        size.Atext=7,
#        size.Btext=7,
#        size.Ctext=7,
#        size.legendtitle=7,
#        size.legendtext=6,
#        vjust.A.ylab=2,
#        vjust.B.ylab=1,
#        relative_heights=c(0.1,0.1,0.01,0.2))
library(ggrisk)

ggrisk(multicox,#cutoff.value='roc', 
       # cutoff.x = 145,
       cutoff.y = -0.5,
       size.ABC=1,
       size.ylab.title=11,
       size.Atext=11,
       size.Btext=11,
       size.Ctext=11,
       size.legendtitle=11,
       size.legendtext=11,
       vjust.A.ylab=2,
       vjust.B.ylab=1,
       size.points=0.8,#       title.B.ylab='Survival Time(year)',
       color.A = c(low = "#2E9FDF", high =  "#FF8888"),
       color.B = c(code.0 =  "#2E9FDF", code.1 = "#FF8888"),
       color.C = c(low =  "#2E9FDF", median = "white", high = "#FF8888"),
       relative_heights=c(0.1,0.1,0.01,0.2))#5*5

dev.off()  # 
# dir.create('Fig2-Graphical-file')
# system('mv *pdf  Fig2-Graphical-file')


###
library(survival)
library(survminer)
risk_score <- predict(multicox, type = 'risk', data = mat);boxplot(risk_score)
Risk_level <- ifelse(risk_score > median(risk_score), 'High', 'Low')
Risk_level <- factor(Risk_level, levels = c('Low', 'High'))
mat$Risk_level <- Risk_level 
colnames(mat)[1] <- 'event'
colnames(mat)
#colnames(mat)[4] ='Risk_level' 
sfit <- survfit(Surv(time, event)~Risk_level, data=mat)
ggsurvplot(sfit,pval=TRUE)
p = ggsurvplot(sfit,
               legend.title = 'Risk level',
               legend.labs = c('Low','High'),
               palette = c( "#2E9FDF","#FF8888"),
               risk.table =TRUE,
               pval =TRUE,
               xlab = 'Time(year)',
               risk.table.fontsize = 3,
               conf.int =TRUE)
p#5*5                                    # 3p0.38£¬£»£¨£©p0.22¡£
# dir.create('Fig2-Graphical-file')
# system('mv *pdf  Fig2-Graphical-file')
ggsave('04_map/ggsurvplot.pdf')


rm(list = ls())  
options(stringsAsFactors = F) 
library(survminer) 
library(survival) 

# 1.----
#load(file = 'lasso_results0.01.Rdata')
load("../../02_model/04_lasso/lasso_results0.05.Rdata")
load("remove-M3.Rdata")
pd[1:4, 1:4]
dat[1:4, 1:4]

#ydata = pd[,3:4]
head(ydata)
colnames(ydata)=c('event','time')

#cg = names(coefs.v0.05)
paste(sort(cg),collapse = '+') 
xdata = t(dat)
n=apply(t(dat),2,scale)[,cg]
rownames(n)=rownames(xdata)
boxplot(n)

#mat <- cbind(ydata,n)
head(mat)
save(cg, mat, file = 'tidy_data_for_multi_cox0.05.Rdata')

# 2.forest-----
rm(list = ls())  
options(stringsAsFactors = F) 
library(ggplot2)
library(ggstatsplot)
library(ggsci)

load(file = 'remove-M3.Rdata')
load(file = 'tidy_data_for_multi_cox0.05.Rdata')
head(mat)
paste(sort(cg),collapse = '+') 
## forest plot----
attach(mat)
multicox <- coxph(Surv(time, event) ~ CYB5R4+G6PD+PIK3CA+RPS6KB1, 
                   data = mat)
summary(multicox)
options(scipen=1)
ggforest(multicox, data = mat, 
         main = "Hazard ratio", 
         cpositions = c(0.01, 0.18, 0.38), 
         fontsize = 1, 
         refLabel = "1", noDigits = 2)
ggsave('test_multicox_genes_forest0.01.pdf',width = 9,height = 7)

## ----
#### 
risk_score <- predict(multicox, type = 'risk', data = mat);boxplot(risk_score)
Risk_level <- ifelse(risk_score > median(risk_score), 'High', 'Low')
Risk_level <- factor(Risk_level, levels = c('Low', 'High'))
mat$Risk_level <- Risk_level 

save(multicox, mat, risk_score, file = 'multivariate_model_results0.05.Rdata')

rm(list = ls())  
options(stringsAsFactors = F) 
library(survminer) 
library(survival) 
library(ggplot2)
library(ggstatsplot)
library(ggsci)

# 1.----
load('03/multivariate_model_results.Rdata')
load('tidy_data_for_multi_cox0.05.Rdata')
# # 2.----
# ## 2.1----forest plot----
# head(covariates)
# summary(model)
# options(scipen=1)
# ggforest(model, 
#          data = covariates, 
#          main = "", 
#          cpositions = c(0.05, 0.15, 0.30), 
#          fontsize = 1.5, 
#          refLabel = "Ref.",  # #          noDigits = 4)+
#   theme_ggstatsplot()+
#   ggtitle('Hazard ratio')+
#   theme(plot.title = element_text(size = 20, face = 'bold', hjust = 0.5))
# ## 
# ggsave('Fig2_multivariate_forest.pdf', width = 15, height = 10)
# 
# ## 2.2----nomogram----
# ## https://www.51xxziyuan.com/58/425.html
# library(rms)
# dc<-datadist(covariates);dc
# options(datadist="dc")
# boxplot(covariates$time)
# # Cox Proportional Hazards Model and Extensions , cph {rms}
# f <- cph( Surv(time, event) ~ Age+Cluster+Gender+Risk_level+Stage ,
#           x=T, y=T, surv=T, 
#           data = covariates, time.inc=15)
# summary(f) 
# # Fit Proportional Hazards Regression Model , coxph {survival} 
# surv<- Survival(f)
# nom <- nomogram(f, fun=list(function(x) surv(1, x), 
#                            function(x) surv(3, x),
#                            function(x)surv(5, x)), 
#                lp=F, funlabel=c("1-year survival", 
#                                 "3-yearsurvival",
#                                 "5-year survival"))
#                #maxscale=10, 
#                #fun.at=c(0.95,0.9, 0.85, 0.8, 0.75, 0.7, 0.6, 0.5)
# pdf('Fig2_basic_nono.pdf',width = 13)
# plot(nom)
# dev.off()
# 
# ## # library(regplot)
# mycol<-c("#A6CEE3","#1F78B4","#33adff","#2166AC")
# names(mycol) = c("dencol","boxcocl","obscol","spkcol")
# mycol<- as.list(mycol)
# 
# #install.packages("regplot","vioplot","sm","beanplot")
# pdf("Fig2_nomogram_new.pdf")
# regplot(model,
#         prfail = TRUE,  # coxTRUE
#         showP = T,  #
#         droplines = F,  # 
#         colors = mycol,  # 
#         rank="decreasing", # #         interval="confidence")  # 
# dev.off()

## 2.3----ROC----
library(rms)
dc<-datadist(mat);dc
library(timeROC)
head(mat)
new_dat <- mat[, 1:2]
head(new_dat)
new_dat$Risk_score <- risk_score
new_dat$event = as.numeric(new_dat$event)
head(new_dat)
# result <- with(new_dat, timeROC(T=time,
                               delta=event,
                               marker=Risk_score,
                               cause=1,
                               times=c(1,3,5),
                               iid = TRUE))
#identical(c(result$TP[,1],result$TP[,2],result$TP[,3]),as.numeric(result$TP))
dat = data.frame(fpr = as.numeric(result$FP),
                 tpr = as.numeric(result$TP),
                 time = rep(as.factor(c(1,3,5)),each = nrow(result$TP)))


ggplot() + 
  geom_line(data = dat,aes(x = fpr, y = tpr,color = time),size = 1) + 
  scale_color_manual(name = NULL,values = c("#92C5DE", "#F4A582", "#66C2A5"),
                     labels = paste0("AUC of ",c(1,3,5),"-year survival: ",
                                     format(round(result$AUC,2),nsmall = 2)))+
  geom_line(aes(x=c(0,1),y=c(0,1)),color = "grey")+
  theme_ggstatsplot()+
  theme(axis.text = element_text(size = 10, face = 'bold'),
        panel.grid = element_blank(),
        axis.line.x.bottom = element_line(colour = 'black',size = 0.5),
        axis.line.y.left = element_line(colour = 'black',size = 0.5),
        legend.background = element_rect(linetype = 1, size = 0.2, colour = "black"),
        legend.position = c(0.765,0.125))+
  scale_x_continuous(expand = c(0.005,0.005))+
  scale_y_continuous(expand = c(0.005,0.005))+
  labs(x = "1 - Specificity",
       y = "Sensitivity")+
  coord_fixed()#5*5.2

## 
ggsave('Fig2_basic_ROC.pdf')

## 2.4 ggrisk----
## https://cran.r-project.org/web/packages/ggrisk/ggrisk.pdf
## https://cloud.tencent.com/developer/article/1765625
library(ggrisk)
# save in pdf----

ggrisk(multicox,#cutoff.value='roc', 
       # cutoff.x = 145,
       cutoff.y = -0.5,
       size.ABC=1,
       size.ylab.title=11,
       size.Atext=11,
       size.Btext=11,
       size.Ctext=11,
       size.legendtitle=11,
       size.legendtext=11,
       vjust.A.ylab=2,
       vjust.B.ylab=1,
       size.points=0.8,#       title.B.ylab='Survival Time(year)',
       color.A = c(low = "#2E9FDF", high =  "#FF8888"),
       color.B = c(code.0 =  "#2E9FDF", code.1 = "#FF8888"),
       color.C = c(low =  "#2E9FDF", median = "white", high = "#FF8888"),
       relative_heights=c(0.1,0.1,0.01,0.2))#5*5


dev.off()  # 


###
library(survival)
library(survminer)
risk_score <- predict(multicox, type = 'risk', data = mat);boxplot(risk_score)
Risk_level <- ifelse(risk_score > median(risk_score), 'High', 'Low')
Risk_level <- factor(Risk_level, levels = c('Low', 'High'))
mat$Risk_level <- Risk_level 
#colnames(mat)[4] ='Risk_level' 
sfit <- survfit(Surv(time, event)~Risk_level, data=mat)
ggsurvplot(sfit,pval=TRUE)
p = ggsurvplot(sfit,
               legend.title = 'Risk level',
               legend.labs = c('Low','High'),
               palette = c( "#2E9FDF","#FF8888"),
               risk.table =TRUE,
               pval =TRUE,
               xlab = 'Time(year)',
               risk.table.fontsize = 3,
               conf.int =TRUE)
p#5*5
 dir.create('Fig2-Graphical-file')
system('mv *pdf  Fig2-Graphical-file')

###library(tidyr)
library(dplyr)
library(ggplot2)
dim(mat)
head(mat)
risk_score <- predict(multicox, type = 'risk', data = mat);boxplot(risk_score)
Risk_level <- ifelse(risk_score > median(risk_score), 'High', 'Low')
Risk_level <- factor(Risk_level, levels = c('Low', 'High'))
mat$Risk_level <- Risk_level
exprSet_hub1 = mat[,3:7]
exprSet_hub1$ID = rownames(exprSet_hub1)
head(exprSet_hub1)
library(stringr)
a = exprSet_hub1[str_detect(exprSet_hub1$Risk_level,'Low'),]
b = exprSet_hub1[str_detect(exprSet_hub1$Risk_level,'High'),]

Step12_vilididation4_ GSE146173 (GPL18460, n=348)
rm(list = ls())  
options(stringsAsFactors = F)
library(AnnoProbe)
library(GEOquery) 
library(survminer)   #
library(survival) 
library(data.table)
options(BioC_mirror="https://mirrors.ustc.edu.cn/CRAN/")
options(BioC_mirror="https://mirrors.ustc.edu.cn/bioc/")

# 1.arrayexpression----
getOption('timeout')
options(timeout=1000)
# setwd('../03_vilididation1/')
# setwd('03_vilididation1/')

# gset <- geoChina("GSE146173")
gset <- getGEO('GSE146173',GSEMatrix = TRUE, destdir=".",
               AnnotGPL = T,     ## 
               getGPL = T)       ## 
# save(gset,file = 'GSE14468.Rdata')
# load('GSE146173.Rdata')
dat=fread('GSE146173_GEO_raw_gene_counts.txt',head=T)
#(1)exp

# dat=exprs(gset[[1]])#a£¬aexprs
dim(dat)#dat
#dat1414£¬£¬
##¡«¡«¡«log¡«¡«¡«
dat[1:4,1:4]
dat <- as.data.frame(dat)
rownames(dat) <- dat[,"Ensembl_Gene_ID"]
dat <- dat[,-1]
dim(dat)
keep <- rowSums(dat>0) >= floor(0.75*ncol(dat))
table(keep)
dat <- dat[keep,]
dat <- log2(dat+1)
dim(dat)
boxplot(dat[, 1:4], las=2) 
range(dat)

library(limma)
dat=normalizeBetweenArrays(dat) #
##¡«¡«¡«p1¡«¡«¡«
#
class(dat)
data <- as.data.frame(dat)
#data <- melt(data)
head(data)
dim(data)
data = na.omit(data)
dim(data)

#
##apData
pd=pData(gset[[1]]) 
##¡£
colnames(pd)
# head(pd)[,1:4]
# head(pd)[1,]
pd = pd[,c("title" , "age_(years):ch1",
            "fab:ch1",
            "life_status:ch1",
            'overall_survival_(days):ch1' )]
head(pd)
pd$sampleID <- str_split_fixed(pd$title, ':', 2)[,1] #":",1¡£ 
pd <- pd[,-1]
colnames(pd)= c( "age",
                 "fab",
                 "event",
                 "time",'ID')


table(colnames(dat) %in% pd$ID )
table(colnames(dat) == pd$ID )
colnames(dat) <- pd$ID

library(clusterProfiler)
library(org.Hs.eg.db)
library(dplyr)
keytypes(org.Hs.eg.db)
head(keys(org.Hs.eg.db, "ENSEMBL"))
table(duplicated(str_split_fixed(rownames(dat),"[.]",2)[,1]))

rownames(dat) <- str_split_fixed(rownames(dat),"[.]",2)[,1]

# bitr in clusterProfiler
allID <- bitr(rownames(dat), fromType = "ENSEMBL", 
              toType = c( "SYMBOL" ), 
              OrgDb = org.Hs.eg.db )
head(allID)
dat1 <- dat[allID$ENSEMBL,]
rownames(dat1) <- allID$SYMBOL
dim(dat1)
dat <- dat1
dim(dat)
save(dat,pd,gset, file = 'step1-ids-dat-pd.Rdata')

rm(list = ls())  
options(stringsAsFactors = F)
library(dplyr)

load("step1-ids-dat-pd.Rdata")
#1.pdM3
head(pd)
table(pd$fab)
pd = pd[-grep('3',pd$fab),]
pd = pd[-grep('NA',pd$fab),]
head(pd)

#2.£¬0-£¬1-
pd$event = ifelse(grepl('alive',pd$event),'0','1')
table(pd$event)
class(pd$event)
head(pd)

#3.30£¬
k1 = as.numeric(pd$time) >= 30;table(k1)
k2 = !(is.na(as.numeric(pd$time)));table(k2)
pd = pd[k1&k2,]
#
pd$time = as.numeric(pd$time)/365

#4.
pd$age = as.numeric(pd$age)
pd$fab = as.numeric(pd$fab)
pd$event = as.numeric(pd$event)

#5.fab¡¢na
table(is.na(pd$fab))
table(is.na(pd$time))
table(is.na(pd$event))
table(is.na(pd$age))
dim(pd)
pd = na.omit(pd)
dim(pd)
head(pd)
#6.
dat = dat[,rownames(pd)]

# library(limma)
# dat=normalizeBetweenArrays(dat) #
save(pd,dat,file = 'remove-M3.Rdata')

rm(list = ls())  
options(stringsAsFactors = F) 
library(survminer)   #
library(survival) 

# 1.----
load("../../02_model/04_lasso/lasso_results0.05.Rdata")
load("remove-M3.Rdata")
# dir.create('03')
pd[1:4, 1:4]
dat[1:4, 1:4]

#ydata = pd[,3:4]
head(ydata)
colnames(ydata)=c('event','time')

#cg = names(coefs.v0.05)
paste(sort(cg),collapse = '+') 
n=apply(t(dat),2,scale)[,cg]
rownames(n)=rownames(t(dat))
boxplot(n)

#mat <- cbind(ydata,n)
head(mat)
save(cg, mat, file = 'tidy_data_for_multi_cox0.05.Rdata')

# 2.forest-----
rm(list = ls())  
options(stringsAsFactors = F) 
library(ggplot2)
library(ggstatsplot)
library(ggsci)

load(file = 'remove-M3.Rdata')
load(file = 'tidy_data_for_multi_cox0.05.Rdata')
head(mat)
paste(sort(cg),collapse = '+') 
## 4forest plot----
attach(mat)
colnames(mat)
# multicox <- coxph(Surv(time, event) ~ ACADS+CDIPT+CYB5R3+CYB5R4+DCXR+G6PD+IDH3G+MLYCD+PFKL+PIK3CA, 
#                    data = mat)
multicox <- coxph(Surv(time, event) ~ CYB5R4+G6PD+PIK3CA+RPS6KB1, 
                  data = mat)
summary(multicox)
options(scipen=1)

#install.packages('survminer')
library(survminer)
ggforest(multicox, data = mat, 
         main = "Hazard ratio", 
         cpositions = c(0.01, 0.18, 0.38), 
         fontsize = 1, 
         refLabel = "1", noDigits = 2)
ggsave('03/test_multicox_genes_forest0.05.pdf',width = 9,height = 7)   #p-value=0.08,

## ----
#### 
risk_score <- predict(multicox, type = 'risk', data = mat);boxplot(risk_score)
Risk_level <- ifelse(risk_score > median(risk_score), 'High', 'Low')
Risk_level <- factor(Risk_level, levels = c('Low', 'High'))
mat$Risk_level <- Risk_level 
head(mat)
save(multicox, mat, risk_score, file = '03/multivariate_model_results.Rdata')

rm(list = ls())  
options(stringsAsFactors = F) 
library(survminer) 
library(survival) 
library(ggplot2)
library(ggstatsplot)
library(ggsci)

# 1.----
# load('../02_model/05_multi_cox/multivariate_model_results0.05.Rdata')
# load('../02_model/05_multi_cox/tidy_data_for_multi_cox0.05.Rdata')
load('tidy_data_for_multi_cox0.05.Rdata')
load('03/multivariate_model_results.Rdata')
dir.create('04_map')
# # 2.----
# ## 2.1----forest plot----
# head(covariates)
# summary(model)
# options(scipen=1)
# ggforest(model, 
#          data = covariates, 
#          main = "", 
#          cpositions = c(0.05, 0.15, 0.30), 
#          fontsize = 1.5, 
#          refLabel = "Ref.",  # #          noDigits = 4)+
#   theme_ggstatsplot()+
#   ggtitle('Hazard ratio')+
#   theme(plot.title = element_text(size = 20, face = 'bold', hjust = 0.5))
# ## 
# ggsave('Fig2_multivariate_forest.pdf', width = 15, height = 10)
# 
# ## 2.2----nomogram----
# ## https://www.51xxziyuan.com/58/425.html
# library(rms)
# dc<-datadist(covariates);dc
# options(datadist="dc")
# boxplot(covariates$Time)
# # Cox Proportional Hazards Model and Extensions , cph {rms}
# f <- cph( Surv(Time, event) ~ Age+Cluster+Gender+Risk_level+Stage ,
#           x=T, y=T, surv=T, 
#           data = covariates, time.inc=15)
# summary(f) 
# # Fit Proportional Hazards Regression Model , coxph {survival} 
# surv<- Survival(f)
# nom <- nomogram(f, fun=list(function(x) surv(1, x), 
#                            function(x) surv(3, x),
#                            function(x)surv(5, x)), 
#                lp=F, funlabel=c("1-year survival", 
#                                 "3-yearsurvival",
#                                 "5-year survival"))
#                #maxscale=10, 
#                #fun.at=c(0.95,0.9, 0.85, 0.8, 0.75, 0.7, 0.6, 0.5)
# pdf('Fig2_basic_nono.pdf',width = 13)
# plot(nom)
# dev.off()
# 
# ## # library(regplot)
# mycol<-c("#A6CEE3","#1F78B4","#33adff","#2166AC")
# names(mycol) = c("dencol","boxcocl","obscol","spkcol")
# mycol<- as.list(mycol)
# 
# #install.packages("regplot","vioplot","sm","beanplot")
# pdf("Fig2_nomogram_new.pdf")
# regplot(model,
#         prfail = TRUE,  # coxTRUE
#         showP = T,  #
#         droplines = F,  # 
#         colors = mycol,  # 
#         rank="decreasing", # #         interval="confidence")  # 
# dev.off()

## 2.3----ROC----
library(rms)
dc<-datadist(mat);dc
library(timeROC)
head(mat)
new_dat <- mat[, 1:2]
head(new_dat)
new_dat$Risk_score <- risk_score
#new_dat$Time = new_dat$Time/12
new_dat$event = as.numeric(new_dat$event)

#head(new_dat)
# result <- with(new_dat, timeROC(T=time,
                               delta=event,
                               marker=Risk_score,
                               cause=1,
                               times=c(1,3,5),
                               iid = TRUE))
#identical(c(result$TP[,1],result$TP[,2],result$TP[,3]),as.numeric(result$TP))
dat = data.frame(fpr = as.numeric(result$FP),
                 tpr = as.numeric(result$TP),
                 time = rep(as.factor(c(1,3,5)),each = nrow(result$TP)))


ggplot() + 
  geom_line(data = dat,aes(x = fpr, y = tpr,color = time),size = 1) + 
  scale_color_manual(name = NULL,values = c("#92C5DE", "#F4A582", "#66C2A5"),
                     labels = paste0("AUC of ",c(1,3,5),"-year survival: ",
                                     format(round(result$AUC,2),nsmall = 2)))+
  geom_line(aes(x=c(0,1),y=c(0,1)),color = "grey")+
  theme_ggstatsplot()+
  theme(axis.text = element_text(size = 10, face = 'bold'),
        panel.grid = element_blank(),
        axis.line.x.bottom = element_line(colour = 'black',size = 0.5),
        axis.line.y.left = element_line(colour = 'black',size = 0.5),
        legend.background = element_rect(linetype = 1, size = 0.2, colour = "black"),
        legend.position = c(0.765,0.125))+
  scale_x_continuous(expand = c(0.005,0.005))+
  scale_y_continuous(expand = c(0.005,0.005))+
  labs(x = "1 - Specificity",
       y = "Sensitivity")+
  coord_fixed()#5*5.2

## 
ggsave('04_map/Fig2_basic_ROC.pdf')

## 2.4 ggrisk----
## https://cran.r-project.org/web/packages/ggrisk/ggrisk.pdf
## https://cloud.tencent.com/developer/article/1765625

# save in pdf----

# ggrisk(multicox,#cutoff.value='roc', 
#       # cutoff.x = 145,
#        cutoff.y = -0.5,
#        size.ABC=1.0,
#        size.ylab.title=12,
#        size.Atext=7,
#        size.Btext=7,
#        size.Ctext=7,
#        size.legendtitle=7,
#        size.legendtext=6,
#        vjust.A.ylab=2,
#        vjust.B.ylab=1,
#        relative_heights=c(0.1,0.1,0.01,0.2))
library(ggrisk)

ggrisk(multicox,#cutoff.value='roc', 
       # cutoff.x = 145,
       cutoff.y = -0.5,
       size.ABC=1,
       size.ylab.title=11,
       size.Atext=11,
       size.Btext=11,
       size.Ctext=11,
       size.legendtitle=11,
       size.legendtext=11,
       vjust.A.ylab=2,
       vjust.B.ylab=1,
       size.points=0.8,#       title.B.ylab='Survival Time(year)',
       color.A = c(low = "#2E9FDF", high =  "#FF8888"),
       color.B = c(code.0 =  "#2E9FDF", code.1 = "#FF8888"),
       color.C = c(low =  "#2E9FDF", median = "white", high = "#FF8888"),
       relative_heights=c(0.1,0.1,0.01,0.2))#5*5

dev.off()  # 
# dir.create('Fig2-Graphical-file')
# system('mv *pdf  Fig2-Graphical-file')


###
library(survival)
library(survminer)
risk_score <- predict(multicox, type = 'risk', data = mat);boxplot(risk_score)
Risk_level <- ifelse(risk_score > median(risk_score), 'High', 'Low')
Risk_level <- factor(Risk_level, levels = c('Low', 'High'))
mat$Risk_level <- Risk_level 
colnames(mat)[1] <- 'event'
colnames(mat)
#colnames(mat)[4] ='Risk_level' 
sfit <- survfit(Surv(time, event)~Risk_level, data=mat)
ggsurvplot(sfit,pval=TRUE)
p = ggsurvplot(sfit,
               legend.title = 'Risk level',
               legend.labs = c('Low','High'),
               palette = c( "#2E9FDF","#FF8888"),
               risk.table =TRUE,
               pval =TRUE,
               xlab = 'Time(year)',
               risk.table.fontsize = 3,
               conf.int =TRUE)
p#5*5                                    # 3p0.38£¬£»£¨£©p0.22¡£
# dir.create('Fig2-Graphical-file')
# system('mv *pdf  Fig2-Graphical-file')
ggsave('04_map/ggsurvplot.pdf')


rm(list = ls())  
options(stringsAsFactors = F) 
library(survminer) 
library(survival) 

# 1.----
#load(file = 'lasso_results0.01.Rdata')
load("../../02_model/04_lasso/lasso_results0.05.Rdata")
load("remove-M3.Rdata")
pd[1:4, 1:4]
dat[1:4, 1:4]

#ydata = pd[,3:4]
head(ydata)
colnames(ydata)=c('event','time')

#cg = names(coefs.v0.05)
paste(sort(cg),collapse = '+') 
xdata = t(dat)
n=apply(t(dat),2,scale)[,cg]
rownames(n)=rownames(xdata)
boxplot(n)

#mat <- cbind(ydata,n)
head(mat)
save(cg, mat, file = 'tidy_data_for_multi_cox0.05.Rdata')

# 2.forest-----
rm(list = ls())  
options(stringsAsFactors = F) 
library(ggplot2)
library(ggstatsplot)
library(ggsci)

load(file = 'remove-M3.Rdata')
load(file = 'tidy_data_for_multi_cox0.05.Rdata')
head(mat)
paste(sort(cg),collapse = '+') 
## forest plot----
attach(mat)
multicox <- coxph(Surv(time, event) ~ CYB5R4+G6PD+PIK3CA+RPS6KB1, 
                   data = mat)
summary(multicox)
options(scipen=1)
ggforest(multicox, data = mat, 
         main = "Hazard ratio", 
         cpositions = c(0.01, 0.18, 0.38), 
         fontsize = 1, 
         refLabel = "1", noDigits = 2)
ggsave('test_multicox_genes_forest0.01.pdf',width = 9,height = 7)

## ----
#### 
risk_score <- predict(multicox, type = 'risk', data = mat);boxplot(risk_score)
Risk_level <- ifelse(risk_score > median(risk_score), 'High', 'Low')
Risk_level <- factor(Risk_level, levels = c('Low', 'High'))
mat$Risk_level <- Risk_level 

save(multicox, mat, risk_score, file = 'multivariate_model_results0.05.Rdata')

rm(list = ls())  
options(stringsAsFactors = F) 
library(survminer) 
library(survival) 
library(ggplot2)
library(ggstatsplot)
library(ggsci)

# 1.----
load('03/multivariate_model_results.Rdata')
load('tidy_data_for_multi_cox0.05.Rdata')
# # 2.----
# ## 2.1----forest plot----
# head(covariates)
# summary(model)
# options(scipen=1)
# ggforest(model, 
#          data = covariates, 
#          main = "", 
#          cpositions = c(0.05, 0.15, 0.30), 
#          fontsize = 1.5, 
#          refLabel = "Ref.",  # #          noDigits = 4)+
#   theme_ggstatsplot()+
#   ggtitle('Hazard ratio')+
#   theme(plot.title = element_text(size = 20, face = 'bold', hjust = 0.5))
# ## 
# ggsave('Fig2_multivariate_forest.pdf', width = 15, height = 10)
# 
# ## 2.2----nomogram----
# ## https://www.51xxziyuan.com/58/425.html
# library(rms)
# dc<-datadist(covariates);dc
# options(datadist="dc")
# boxplot(covariates$time)
# # Cox Proportional Hazards Model and Extensions , cph {rms}
# f <- cph( Surv(time, event) ~ Age+Cluster+Gender+Risk_level+Stage ,
#           x=T, y=T, surv=T, 
#           data = covariates, time.inc=15)
# summary(f) 
# # Fit Proportional Hazards Regression Model , coxph {survival} 
# surv<- Survival(f)
# nom <- nomogram(f, fun=list(function(x) surv(1, x), 
#                            function(x) surv(3, x),
#                            function(x)surv(5, x)), 
#                lp=F, funlabel=c("1-year survival", 
#                                 "3-yearsurvival",
#                                 "5-year survival"))
#                #maxscale=10, 
#                #fun.at=c(0.95,0.9, 0.85, 0.8, 0.75, 0.7, 0.6, 0.5)
# pdf('Fig2_basic_nono.pdf',width = 13)
# plot(nom)
# dev.off()
# 
# ## # library(regplot)
# mycol<-c("#A6CEE3","#1F78B4","#33adff","#2166AC")
# names(mycol) = c("dencol","boxcocl","obscol","spkcol")
# mycol<- as.list(mycol)
# 
# #install.packages("regplot","vioplot","sm","beanplot")
# pdf("Fig2_nomogram_new.pdf")
# regplot(model,
#         prfail = TRUE, #         showP = T, 
#         droplines = F,  # 
#         colors = mycol,  # 
#         rank="decreasing", # #         interval="confidence")  # 
# dev.off()

## 2.3----ROC----
library(rms)
dc<-datadist(mat);dc
library(timeROC)
head(mat)
new_dat <- mat[, 1:2]
head(new_dat)
new_dat$Risk_score <- risk_score
new_dat$event = as.numeric(new_dat$event)
head(new_dat)
# result <- with(new_dat, timeROC(T=time,
                               delta=event,
                               marker=Risk_score,
                               cause=1,
                               times=c(1,3,5),
                               iid = TRUE))
#identical(c(result$TP[,1],result$TP[,2],result$TP[,3]),as.numeric(result$TP))
dat = data.frame(fpr = as.numeric(result$FP),
                 tpr = as.numeric(result$TP),
                 time = rep(as.factor(c(1,3,5)),each = nrow(result$TP)))


ggplot() + 
  geom_line(data = dat,aes(x = fpr, y = tpr,color = time),size = 1) + 
  scale_color_manual(name = NULL,values = c("#92C5DE", "#F4A582", "#66C2A5"),
                     labels = paste0("AUC of ",c(1,3,5),"-year survival: ",
                                     format(round(result$AUC,2),nsmall = 2)))+
  geom_line(aes(x=c(0,1),y=c(0,1)),color = "grey")+
  theme_ggstatsplot()+
  theme(axis.text = element_text(size = 10, face = 'bold'),
        panel.grid = element_blank(),
        axis.line.x.bottom = element_line(colour = 'black',size = 0.5),
        axis.line.y.left = element_line(colour = 'black',size = 0.5),
        legend.background = element_rect(linetype = 1, size = 0.2, colour = "black"),
        legend.position = c(0.765,0.125))+
  scale_x_continuous(expand = c(0.005,0.005))+
  scale_y_continuous(expand = c(0.005,0.005))+
  labs(x = "1 - Specificity",
       y = "Sensitivity")+
  coord_fixed()#5*5.2

## 
ggsave('Fig2_basic_ROC.pdf')

## 2.4 ggrisk----
## https://cran.r-project.org/web/packages/ggrisk/ggrisk.pdf
## https://cloud.tencent.com/developer/article/1765625
library(ggrisk)
# save in pdf----

ggrisk(multicox,#cutoff.value='roc', 
       # cutoff.x = 145,
       cutoff.y = -0.5,
       size.ABC=1,
       size.ylab.title=11,
       size.Atext=11,
       size.Btext=11,
       size.Ctext=11,
       size.legendtitle=11,
       size.legendtext=11,
       vjust.A.ylab=2,
       vjust.B.ylab=1,
       size.points=0.8,#       title.B.ylab='Survival Time(year)',
       color.A = c(low = "#2E9FDF", high =  "#FF8888"),
       color.B = c(code.0 =  "#2E9FDF", code.1 = "#FF8888"),
       color.C = c(low =  "#2E9FDF", median = "white", high = "#FF8888"),
       relative_heights=c(0.1,0.1,0.01,0.2))#5*5


dev.off()  # 


###
library(survival)
library(survminer)
risk_score <- predict(multicox, type = 'risk', data = mat);boxplot(risk_score)
Risk_level <- ifelse(risk_score > median(risk_score), 'High', 'Low')
Risk_level <- factor(Risk_level, levels = c('Low', 'High'))
mat$Risk_level <- Risk_level 
#colnames(mat)[4] ='Risk_level' 
sfit <- survfit(Surv(time, event)~Risk_level, data=mat)
ggsurvplot(sfit,pval=TRUE)
p = ggsurvplot(sfit,
               legend.title = 'Risk level',
               legend.labs = c('Low','High'),
               palette = c( "#2E9FDF","#FF8888"),
               risk.table =TRUE,
               pval =TRUE,
               xlab = 'Time(year)',
               risk.table.fontsize = 3,
               conf.int =TRUE)
p#5*5
 dir.create('Fig2-Graphical-file')
system('mv *pdf  Fig2-Graphical-file')

###library(tidyr)
library(dplyr)
library(ggplot2)
dim(mat)
head(mat)
risk_score <- predict(multicox, type = 'risk', data = mat);boxplot(risk_score)
Risk_level <- ifelse(risk_score > median(risk_score), 'High', 'Low')
Risk_level <- factor(Risk_level, levels = c('Low', 'High'))
mat$Risk_level <- Risk_level
exprSet_hub1 = mat[,3:7]
exprSet_hub1$ID = rownames(exprSet_hub1)
head(exprSet_hub1)
library(stringr)
a = exprSet_hub1[str_detect(exprSet_hub1$Risk_level,'Low'),]
b = exprSet_hub1[str_detect(exprSet_hub1$Risk_level,'High'),]


Step13_DEG
rm(list=ls())
options(stringsAsFactors = F)
library(stringr)  
library(data.table) 

# 1.----
## 
load("TCGA-LAML_for_DEG.Rdata")
#load('~/08-UVM-TCGA/AML/CopyOfGPL96_1se/02_Data_preparation/trainset_expression_data.Rdata')
mat = exp
mat[1:4,1:4]
dim(mat)  # 17297   117
#colnames(mat) <- str_sub(colnames(mat), 1, 12)
head(mat)
# 2. proteinnoncoding
b=read.table('gencode.v22.annotation.gene.probeMap',header = T)
head(b)
d=read.table('ensembID2type.txt')
head(d)
b=merge(b,d,by.x='id',by.y='V1')
head(b)
tp=b[match(rownames(mat),b$gene),7]
# table(tp)
# table(b$V2)
pd_mat=mat[tp=='protein_coding',]
pd_mat[1:4, 1:4]
dim(pd_mat)  # 17297   117
non_mat=mat[tp !='protein_coding',]

# 3.risklevel----
load("../../02_model/05_multi_cox/multivariate_model_results0.05.Rdata")
#load('../../Figure2_Model_TCGA/step2-trainset-models/multivariate_model_results.Rdata')
# load("~/AML_completed/TCGA_trainset_Glucose_metabolism /02_model/multivariate_model_results.Rdata")
covariates = mat
head(covariates)
identical(colnames(pd_mat), rownames(covariates))
covariates = covariates[colnames(pd_mat),]
save(covariates, pd_mat, non_mat, file = 'data_for_deg.Rdata')

rm(list = ls())  ## ~
options(stringsAsFactors = F)
load(file = 'data_for_deg.Rdata')

# 1.PCA----
## 1.1---- 
ls()
dat <- pd_mat
#dat <- log(edgeR::cpm(dat)+1)
dat[1:4,1:4]  
phe <- covariates
head(phe)

## 1.2----
dat=t(dat)  # 
dat=as.data.frame(dat) 
library("FactoMineR")  # library("factoextra") 
## The variable group_list (index = 54676) is removed
## before PCA analysis
dat.pca <- PCA(dat , graph = FALSE)  # dat.pca,fviz_pca_ind(dat.pca,
             geom.ind = "point", # show points only (nbut not "text")
             col.ind =  phe$Risk_level, # color by groups
             palette = c('#FFB900FF', '#5773CCFF'),
             alpha.ind = 0.8,
             addEllipses = TRUE, # Concentration ellipses
             legend.title = "Risk_level"
)
ggsave('check_coding_PCA_by_risklevel.pdf',
       height = 4,width = 4)  


# 2.heatmap----
rm(list = ls())  ## ~
options(stringsAsFactors = F)
load(file = 'data_for_deg.Rdata')

## 2.1---- 
ls()
dat <- pd_mat
dat[1:4,1:4]  
#dat <- log2(edgeR::cpm(dat)+1)
dat[1:4,1:4]  
phe <- covariates
head(phe)
str(phe)
#table(Group)

## 2.2----
cg=names(tail(sort(apply(dat,1,sd)),1000))#applylibrary(pheatmap)
pheatmap(dat[cg,],show_colnames =F,show_rownames = F) #

### z-score
n = t(scale(t(dat[cg,]))) # 'scale'
n[n>2] = 2 
n[n< -2] = -2
n[1:4,1:4]
pheatmap(n,show_colnames =F,show_rownames = F)
### 
n <- n[, order(phe$Risk_level)]
n[1:4,1:4]
### 
phe <- phe[order(phe$Risk_level), ]
ac <- data.frame(group = phe$Risk_level )  # 
rownames(ac) = colnames(n) # 
pheatmap(n,
         # cluster_cols = F,
         show_colnames =F,
         show_rownames = F,
         annotation_col= ac)

pheatmap(n,
         show_colnames =F,
         show_rownames = F,
         #cluster_cols = F,
         annotation_col=ac,
         filename = 'check_heatmap_top1000_sd.png')
dev.off()

# 3.corheatmap----
rm(list = ls())  ## ~
options(stringsAsFactors = F)
load(file = 'data_for_deg.Rdata')

## 2.1---- 
ls()
dat <- pd_mat
dat <- log2(edgeR::cpm(dat)+1) 
dat[1:4,1:4]  
phe <- covariates
head(phe)
str(phe)
#table(Group)

#  
exprSet <- dat
exprSet[1:4,1:4]  
pheatmap::pheatmap(cor(exprSet)) 
# £¡
# colD=data.frame(group=group )
colD=phe[,2:3]
rownames(colD)=colnames(exprSet)
pheatmap::pheatmap(cor(exprSet),
                   annotation_col = colD,
                   show_rownames = F)
pheatmap::pheatmap(cor(exprSet),height = 5,width = 10,
                   annotation_col = colD,
                   show_rownames = F,
                   filename = 'cor_all.png')
dev.off()
dim(exprSet)
exprSet=exprSet[apply(exprSet,1, function(x) sum(x>1) > 5),]
dim(exprSet)

#exprSet=log(edgeR::cpm(exprSet)+1)
dim(exprSet)
exprSet=exprSet[names(sort(apply(exprSet, 1,mad),decreasing = T)[1:500]),]
dim(exprSet)
# M=cor(log2(exprSet+1)) 
M=cor(exprSet) 
pheatmap::pheatmap(M,annotation_col = colD)
pheatmap::pheatmap(M,
                   show_rownames = F,
                   annotation_col = colD)
pheatmap::pheatmap(M,height = 5,width = 10,
                   show_rownames = F,
                   annotation_col = colD,
                   filename = 'check_cor_top500.png')
dev.off()
dir.create('check-results')
system('mv check* check-results')

rm(list = ls())  ## ~
options(stringsAsFactors = F)
load(file = 'data_for_deg.Rdata')

## 1.---- 
ls()
dat <- pd_mat
dat[1:4,1:4]  
phe <- covariates
head(phe)

source('run_DEG_RNA-seq.R') 
# 1.¡¸¡¹----
group_list = phe$Risk_level
table(group_list)  
exprSet = dat
exprSet[1:4,1:4] 
dim(exprSet)  # 16675    80
exprSet = exprSet[apply(exprSet,1, function(x) sum(x>1) > 5),]
dim(exprSet)  # 14222    80
table(group_list)
# 2.£¬Rdata¡¸¡¹
save(exprSet, group_list, file = 'input_for_deg.Rdata')

draw_h_v <- function(exprSet,need_DEG,n='DEseq2'){
  ## we only need two columns of DEG, which are log2FoldChange and pvalue
  ## heatmap
  library(pheatmap)
  exprSet=log(edgeR::cpm(exprSet)+1)
  choose_gene=c(head(rownames(need_DEG),50),
                tail(rownames(need_DEG),50)) ## 50 maybe better
  choose_matrix=exprSet[choose_gene,]
  choose_matrix=t(scale(t(choose_matrix)))
  choose_matrix[choose_matrix>2]=2 
  choose_matrix[choose_matrix< -2]= -2
  choose_matrix[1:4,1:4]
  colD=data.frame(group_list=group_list)
  rownames(colD)=colnames(exprSet)
  pheatmap(choose_matrix,annotation_col = colD,
           cluster_cols = F,
           filename = paste0(n,'_need_DEG_top100_heatmap.png'))
  
  logFC_cutoff <- with(need_DEG,mean(abs( log2FoldChange)) + 2*sd(abs( log2FoldChange)) )
  # logFC_cutoff=1
  
  need_DEG$change = as.factor(ifelse(need_DEG$pvalue < 0.05 & abs(need_DEG$log2FoldChange) > logFC_cutoff,
                                     ifelse(need_DEG$log2FoldChange > logFC_cutoff ,'UP','DOWN'),'NOT')
  )
  this_tile <- paste0('Cutoff for logFC is ',round(logFC_cutoff,3),
                      '\nThe number of up gene is ',nrow(need_DEG[need_DEG$change =='UP',]) ,
                      '\nThe number of down gene is ',nrow(need_DEG[need_DEG$change =='DOWN',])
  )
  library(ggplot2)
  g = ggplot(data=need_DEG, 
             aes(x=log2FoldChange, y=-log10(pvalue), 
                 color=change)) +
    geom_point(alpha=0.4, size=1.75) +
    theme_set(theme_set(theme_bw(base_size=20)))+
    xlab("log2 fold change") + ylab("-log10 p-value") +
    ggtitle( this_tile ) + theme(plot.title = element_text(size=15,hjust = 0.5))+
    scale_colour_manual(values = c('blue','black','red')) ## corresponding to the levels(res$change)
  print(g)
  ggsave(g,filename = paste0(n,'_volcano.png'))
}


run_DEG_RNAseq <- function(exprSet,group_list,
                           g1="control",g2="case",
                           pro='test'){
  print(table(group_list))
  colnames(exprSet)
  cat(paste0('Now process the project : ',pro))
  ### ---------------
  ###
  ### Firstly run DEseq2 
  ###
  ### ---------------
  suppressMessages(library(DESeq2))  
  (colData <- data.frame(row.names=colnames(exprSet), 
                         group_list=group_list) )
  dds <- DESeqDataSetFromMatrix(countData = exprSet,
                                colData = colData,
                                design = ~ group_list)
  dds <- DESeq(dds) 
  res <- results(dds, 
                 contrast=c("group_list",g2,g1))
  resOrdered <- res[order(res$padj),]
  head(resOrdered)
  DEG =as.data.frame(resOrdered)
  DEG = na.omit(DEG)
  if(F){
    
    png("DESeq2_qc_dispersions.png", 1000, 1000, pointsize=20)
    plotDispEsts(dds, main="Dispersion plot")
    dev.off()
    
    rld <- rlogTransformation(dds)
    exprMatrix_rlog=assay(rld)
    
    x=apply(exprMatrix_rlog,1,mean)
    y=apply(exprMatrix_rlog,1,mad) 
    plot(x,y) 
    
    png("DESeq2_RAWvsNORM.png",height = 800,width = 800)
    par(cex = 0.7)
    n.sample=ncol(exprSet)
    if(n.sample>40) par(cex = 0.5)
    cols <- rainbow(n.sample*1.2)
    par(mfrow=c(2,2))
    boxplot(exprSet, col = cols,main="expression value",las=2)
    boxplot(exprMatrix_rlog, col = cols,main="expression value",las=2)
    hist(as.matrix(exprSet))
    hist(exprMatrix_rlog)
    dev.off()
    
    
    
  }
  nrDEG=DEG
  DEG_DEseq2=nrDEG 
  nrDEG=DEG_DEseq2[,c(2,6)]
  colnames(nrDEG)=c('log2FoldChange','pvalue') 
  draw_h_v(exprSet,nrDEG,paste0(pro,'_DEseq2'))
   
  ### ---------------
  ###
  ### Then run edgeR 
  ###
  ### ---------------
  library(edgeR)
  g=factor(group_list)
  g=relevel(g,g1)
  d <- DGEList(counts=exprSet,group=g)
  keep <- rowSums(cpm(d)>1) >= 2
  table(keep)
  d <- d[keep, , keep.lib.sizes=FALSE]
  d$samples$lib.size <- colSums(d$counts)
  d <- calcNormFactors(d)
  d$samples
  
  dge=d
  design <- model.matrix(~0+factor(group_list))
  rownames(design)<-colnames(dge)
  colnames(design)<-levels(factor(group_list))
 
  dge <- estimateGLMCommonDisp(dge,design)
  dge <- estimateGLMTrendedDisp(dge, design)
  dge <- estimateGLMTagwiseDisp(dge, design)
  
  fit <- glmFit(dge, design)
  # https://www.biostars.org/p/110861/
  lrt <- glmLRT(fit,  contrast=c(1,-1)) 
  nrDEG=topTags(lrt, n=nrow(dge))
  nrDEG=as.data.frame(nrDEG)
  head(nrDEG)
  DEG_edgeR =nrDEG 
  
  nrDEG=DEG_edgeR[,c(1,5)]
  colnames(nrDEG)=c('log2FoldChange','pvalue')
  draw_h_v(exprSet,nrDEG,paste0(pro,'_edgeR')) 
   
  ### ---------------
  ###
  ### Then run limma 
  ###
  ### --------------- 
  suppressMessages(library(limma))
  design <- model.matrix(~0+factor(group_list))
  colnames(design)=levels(factor(group_list))
  rownames(design)=colnames(exprSet)
  design
  
  dge <- DGEList(counts=exprSet)
  dge <- calcNormFactors(dge)
  logCPM <- cpm(dge, log=TRUE, prior.count=3)
  
  v <- voom(dge,design,plot=TRUE, normalize="quantile")
  fit <- lmFit(v, design)
  
  group_list
  con=paste0(g2,'-',g1)
  cat(con)
  cont.matrix=makeContrasts(contrasts=c(con),levels = design)
  fit2=contrasts.fit(fit,cont.matrix)
  fit2=eBayes(fit2)
  
  tempOutput = topTable(fit2, coef=con, n=Inf)
  DEG_limma_voom = na.omit(tempOutput)
  head(DEG_limma_voom)
  nrDEG=DEG_limma_voom[,c(1,4)]
  colnames(nrDEG)=c('log2FoldChange','pvalue')
  draw_h_v(exprSet,nrDEG,paste0(pro,'_limma'))
  
  
  save(DEG_limma_voom,DEG_DEseq2,DEG_edgeR,
       exprSet,group_list,
       file = paste0(pro,'_DEG_results.Rdata')) 
  
  allg=intersect(rownames(DEG_limma_voom),rownames(DEG_edgeR))
  allg=intersect(allg,rownames(DEG_DEseq2))
  
  nrDEG=cbind(DEG_limma_voom[allg,c(1,4)],
              DEG_edgeR[allg,c(1,5)],
              DEG_DEseq2[allg,c(2,6)]) 
  colnames(nrDEG)
  print(cor(nrDEG[,c(1,3,5)]))
  write.csv(nrDEG,file =  paste0(pro,'_DEG_results.csv'))
  return(nrDEG)
}

getDEGs <- function(DEG_DEseq2,DEG_edgeR,DEG_limma_voom,thre_logFC=1,thre_p=0.05){
  head(DEG_DEseq2)
  head(DEG_edgeR)
  head(DEG_limma_voom)
  # thre_logFC=1;thre_p=0.05
  u1=rownames(DEG_DEseq2[with(DEG_DEseq2,log2FoldChange>thre_logFC & padj<thre_p),])
  u2=rownames(DEG_edgeR[with(DEG_edgeR,logFC>thre_logFC & FDR<thre_p),])
  u3=rownames(DEG_limma_voom[with(DEG_limma_voom,logFC>thre_logFC & adj.P.Val<thre_p),])
  
  d1=rownames(DEG_DEseq2[with(DEG_DEseq2,log2FoldChange < -thre_logFC & padj<thre_p),])
  d2=rownames(DEG_edgeR[with(DEG_edgeR,logFC < -thre_logFC & FDR<thre_p),])
  d3=rownames(DEG_limma_voom[with(DEG_limma_voom,logFC < -thre_logFC & adj.P.Val<thre_p),])
  
  u=intersect(u1,u2);u=intersect(u3,u)
  d=intersect(d1,d2);d=intersect(d3,d)
  
  return(list(up=u,down=d))
}


run_GSEA_MSIGDB <- function(geneList,pro){
  library(ggplot2)
  library(clusterProfiler)
  library(org.Hs.eg.db)
  library(org.Hs.eg.db)
  ###  MigDB GSEA¡£
  # http://www.bio-info-trainee.com/2105.html
  # http://www.bio-info-trainee.com/2102.html 
  { 
    #gmt£¨MigDB£©
    d='~/biosoft/MSigDB/symbols/'
    gmts <- list.files(d,pattern = 'all')
    print(gmts)
    #GSEA
    library(GSEABase) # BiocManager::install('GSEABase')
    ## lapplygmt£¬GSEA
    ## £¬GSEA¡£
    f=paste0(pro,'gsea_results.Rdata')
    if(!file.exists(f)){
      gsea_results <- lapply(gmts, function(gmtfile){
        # gmtfile=gmts[2]
        geneset <- read.gmt(file.path(d,gmtfile)) 
        print(paste0('Now process the ',gmtfile))
        # minGSSize = 10, maxGSSize = 500, 
        # pvalueCutoff = 0.05, pAdjustMethod = "BH"
        egmt <- GSEA(geneList, TERM2GENE=geneset, verbose=FALSE)
        head(egmt)
        # gseaplot(egmt, geneSetID = rownames(egmt[1,]))
        
        return(egmt)
      })
      # £¬
      save(gsea_results,file = f)
    }
    load(file = f)
    #gsea£¬
    gsea_results_list<- lapply(gsea_results, function(x){
      cat(paste(dim(x@result)),'\n')
      x@result
    })
    gsea_results_df <- do.call(rbind, gsea_results_list)
    gseaplot(gsea_results[[2]],'KEGG_CELL_CYCLE') 
    gseaplot(gsea_results[[2]],'FARMER_BREAST_CANCER_CLUSTER_6') 
    gseaplot(gsea_results[[5]],'GO_CONDENSED_CHROMOSOME_OUTER_KINETOCHORE') 
    return(gsea_results_df)
  }
}

table(group_list)
run_DEG_RNAseq(exprSet,    #£¬£¬DESeq2
               group_list,
               g1="Low",g2="High",
               pro='coding')

dir.create('DEG-3-methods-results')
system('mv coding* DEG-3-methods-results')

rm(list=ls())
options(stringsAsFactors = F) 
load(file = 'input_for_deg.Rdata')
source('run_DEG_RNA-seq.R')
fs=list.files(pattern = 'DEG_results.Rdata')
fs 
load(fs[1]) 

# 1.DEG----
library(AnnoProbe)
tmp=annoGene(rownames(DEG_DEseq2),'SYMBOL','human')
tail(sort(table(tmp$biotypes)))
cg=tmp[tmp$biotypes=='protein_coding',1]
DEG_DEseq2=DEG_DEseq2[rownames(DEG_DEseq2) %in% cg,]


names(DEG_DEseq2)
DEG_DEseq2=DEG_DEseq2[order(DEG_DEseq2$log2FoldChange),]
head(DEG_DEseq2)
gene_up= rownames( DEG_DEseq2[with(DEG_DEseq2,log2FoldChange>1 & pvalue<0.05),])
gene_down=rownames( DEG_DEseq2[with(DEG_DEseq2,log2FoldChange < -1 & pvalue<0.05),]) 
write.csv(DEG_DEseq2,file = 'DEG_DEseq2.csv')

# 2.----
## 2.1 for volcano----
library(ggplot2)
library(ggstatsplot)
library(ggsci)
logFC_cutoff <- with(DEG_DEseq2, mean(abs( log2FoldChange)) + 2*sd(abs( log2FoldChange)) );logFC_cutoff
logFC_t=1

DEG_DEseq2$change = as.factor(ifelse(DEG_DEseq2$pvalue < 0.05 & abs(DEG_DEseq2$log2FoldChange) > logFC_t,
                                   ifelse(DEG_DEseq2$log2FoldChange > logFC_t ,'up','down'),'not')
)
table(DEG_DEseq2$change)
# down   not    up 
# 615   14044   1051 

# down   not    up 
# 242 15427   457 

this_tile <- paste0('Cutoff for logFC is ',round(logFC_t,3),
                    '\nThe number of up gene is ',nrow(DEG_DEseq2[DEG_DEseq2$change =='up',]) ,
                    '\nThe number of down gene is ',nrow(DEG_DEseq2[DEG_DEseq2$change =='down',])
)

p_v = ggplot(data=DEG_DEseq2, 
              aes(x=log2FoldChange, y=-log10(pvalue), 
               color=change)) +
  geom_point(alpha=0.4, size=1.75) +
  xlab("logFC") + 
  ylab("-log10 pvalue") +
  ylim(0, 20)+
  xlim(-5, 5)+
  ggtitle(this_tile ) + 
  theme_ggstatsplot()+
  geom_vline(xintercept= 0,lty=4,col="grey",lwd=0.8) +
  theme(plot.title = element_text(size=12,hjust = 0.5),
        panel.grid = element_line(colour = 'white'))+
  scale_color_manual(values=c("#34bfb5", "#828586","#ff6633")
  ) 
p_v
ggsave(p_v, filename = 'check_DEG_DEseq2_volcano.pdf',height = 6,width = 5)


## 2.2 for heatmap---- 
library(pheatmap)
library(dendextend)
library(tidyverse)
dat=log(edgeR::cpm(exprSet)+1)
### 
dat[1:4,1:4]
### dat
load(file = 'data_for_deg.Rdata')
phe <- covariates
head(phe)
ord <- phe[order(phe$Risk_level),]
head(ord)
### 100
cg <- c( head(gene_up,457) ,#x£¬100100£¬£¬cg
        tail(gene_down,242) )
cg
### z-score
n = t(scale(t(dat[cg,])))   
n[n>2] = 2
n[n< -2] = -2
n[1:4,1:4]
n1 = n[,colnames(n) %in% rownames(ord) ]
pos <- match(rownames(ord),
             colnames(n))
# pos <- match(rownames(ord),
#              substring(colnames(n),1,12))
n_ord <- n[, pos]
n_ord[1:4,1:4]

group_list  = group_list[pos]
group_list <- factor(group_list,levels = c('Low','High'))
table(group_list)
# pheatmap(n,show_colnames =F,show_rownames = F )
ac = data.frame(Risk_score = group_list)
rownames(ac) = colnames(n_ord)  # ac 
p = pheatmap(n_ord,
         color =  colorRampPalette(colors = c("#2E9FDF","white","#FF8888"))(100),
         show_colnames =F,
         show_rownames = F,
         cluster_cols = F,
         annotation_col=ac)
p
dev.off()#8*8
pheatmap(n_ord,
         color = colorRampPalette(rev(brewer.pal(n = 7, name = "RdGy")))(100),
         show_colnames =F,
         show_rownames = F,
         #cluster_cols = F,
         annotation_col=ac,
         filename = 'check_DEG_DEseq2_heatmap.png')
dev.off()


system('mv check* check-results')

rm(list = ls())  
options(stringsAsFactors = F) 

library(clusterProfiler)
library(org.Hs.eg.db)
library(dplyr)
library(stringr)

# 1.----
deg <- read.csv('DEG_DEseq2.csv',row.names = 1)
head(deg)
deg$symbol<- rownames(deg)
head(deg)

## 1.1 change----
## 
logFC_t = 1
pvalue_t = 0.05
k1 = (deg$pvalue < pvalue_t) & (deg$log2FoldChange < -logFC_t)
k2 = (deg$pvalue < pvalue_t) & (deg$log2FoldChange > logFC_t)
change = ifelse(k1,"down",ifelse(k2,"up","stable"))
deg <- mutate(deg,change)
head(deg)
# change£¡£¡
table(deg$change) 
# down stable  up 
# 615  14044   1051 
# down stable     up 
# 242  15427    457 
## 1.2 ENTREZID----
## £¨symbolentrezid£¬inner_join£©
s2e <- bitr(deg$symbol, 
            fromType = "SYMBOL",
            toType = "ENTREZID",
            OrgDb = org.Hs.eg.db)#
# 0.61% of input gene IDs are fail to map...
#http://bioconductor.org/packages/release/BiocViews.html#___OrgDb
dim(deg)  # 16126     8
deg <- inner_join(deg, s2e,by=c("symbol"="SYMBOL"))
dim(deg)  # 16020     9
# 
length(unique(deg$symbol))  # 16016
deg <- deg[!duplicated(deg$symbol),]
head(deg)
dim(deg)  # 16016      9
# symbolentrezid£¬
table(deg$change)
# down stable     up 
# 614  13953      1047
# down stable     up 
# 18  15951     47 
# down stable     up 
# 65  15926    135 

# 2. GO ----
## 
gene_up = deg[deg$change == 'up','symbol'] 
gene_down = deg[deg$change == 'down','symbol'] 
gene_diff = c(gene_up,gene_down)
gene_all = deg[,'ENTREZID']

## 2.1 ont="all"----
ego <- enrichGO(gene_diff, 
                OrgDb = "org.Hs.eg.db", 
                keyType = 'SYMBOL',
                ont="all") 

## GO
write.csv(ego@result,file = 'gene_diff_GO_enrichment.csv')

## 2.2 lapply£¬----
goset <- c('BP','CC','MF')
ego_list = lapply(goset, function(ont){
  ego <- enrichGO(gene = gene_diff, 
                  OrgDb = "org.Hs.eg.db", 
                  keyType = 'SYMBOL',
                  ont = ont) 
  ego <- clusterProfiler::simplify(ego, cutoff = 0.7, by = "p.adjust", select_fun = min)
  ego
})
names(ego_list)=c('BP','CC','MF')

## GO
save(deg, ego, ego_list, gene_diff, file = 'gene_diff_GO_enrichment.Rdata')

# 3. ----
rm(list = ls())  
options(stringsAsFactors = F) 
library(ggplot2)
library(ggstatsplot)
library(ggsci)
load('gene_diff_GO_enrichment.Rdata')
## 3.1 baseplot----
barplot(ego, split="ONTOLOGY")+ 
        facet_grid(ONTOLOGY~., scale="free")

## 3.2 ggplot----
#### 1.----
library(tidyverse)
data <- read.csv("gene_diff_GO_enrichment.csv",header=T)
data[1:4,1:6]
# GO_termfactor
GO_term_order <- factor(as.integer(rownames(data)),labels = data$Description)
# 10
## qvalue£¬10BP,CC,MF£¬
## enrichGOqvalue£¬
go_MF<-data[data$ONTOLOGY=="MF",][1:10,]
go_MF <-arrange(go_MF, Count)  # 
head(go_MF)
go_CC<-data[data$ONTOLOGY=="CC",][1:10,]
go_CC <-arrange(go_CC,Count)  # 
go_BP<-data[data$ONTOLOGY=="BP",][1:10,]
go_BP <-arrange(go_BP,Count)  # 
## 
go_enrich_df<-data.frame(ID=c(go_BP$ID, go_CC$ID, go_MF$ID),
                         Description=c(go_BP$Description, go_CC$Description, go_MF$Description),
                         GeneNumber=c(go_BP$Count, go_CC$Count, go_MF$Count),
                         type=factor(c(rep("biological process", 10), rep("cellular component", 10),rep("molecular function",10)),levels=c("molecular function", "cellular component", "biological process")))

#
GO_term_order=factor(as.integer(rownames(go_enrich_df)),labels=go_enrich_df$Description)
p_go <- ggplot(data=go_enrich_df, 
               aes(x=GO_term_order,
                   y=GeneNumber, 
                   fill=type)) + 
  geom_bar(stat="identity", width=0.8) +
  scale_fill_nejm(alpha = 0.7) +
  coord_flip() +  
  xlab('GO term') + 
  scale_x_discrete(labels=function(x) str_wrap(go_enrich_df$Description, width = 60)) +
  scale_y_continuous(expand = c(0,0))+
  ylab("GeneNumber") + 
  theme_ggstatsplot()+
  theme(axis.text=element_text(face = "bold",size = 15),
        axis.title = element_text(face = 'bold',size = 15),
        plot.title = element_text(size = 20, hjust = 0.05),
        legend.position = 'top',
        legend.justification = c(0.05, 1),
        panel.grid = element_line(colour = 'white')) +
  ggtitle('The most enriched GO term')
p_go 
ggsave(p_go,filename = "gene_diff_GO_basci_bar.pdf", width = 20, height = 15)

#### 2.----
# yonghe
library(forcats)
# 
go_BP <- ego_list[[1]]@result
bp_dat <- go_BP[1:10, ]
bp_dat <-arrange(bp_dat, desc(Count))  # 
bp_dat$ONTOLOGY <- rep("BP", nrow(bp_dat))
bp_dat$Count <- ceiling(log2(bp_dat$Count)*3)
head(bp_dat)

go_CC <- ego_list[[2]]@result
cc_dat <- go_CC[1:10, ]
cc_dat <-arrange(cc_dat, desc(Count))  # 
cc_dat$ONTOLOGY <- rep("CC", nrow(cc_dat))
cc_dat$Count <- ceiling(log2(cc_dat$Count)*3)
head(cc_dat)

go_MF <- ego_list[[3]]@result
mf_dat <- go_MF[1:10, ]
mf_dat <-arrange(mf_dat, desc(Count))  # 
mf_dat$ONTOLOGY <- rep("MF", nrow(mf_dat))
mf_dat$Count <- ceiling(log2(mf_dat$Count)*3)
head(mf_dat)

### 2.1 ----
kong <- function(data, len = 4) {
  df2 <- data[1:4,]
  df2$Description <- letters[1:len]
  df2$Count <- rep(0, len)
  res <- rbind(data,df2)
  return(res)
}

plot_bandbar <- function(data, label, color = "#ccebc5") {
  data2 <- kong(data = data)
  plot <- data2 %>%
    mutate(Description = fct_reorder(Description, Count)) %>%
    ggplot(aes(x = Description, y = Count)) +
    geom_bar(width = 0.6, stat="identity",
             fill = color, alpha = 0.7) +
    coord_polar(theta = "y", start = -pi/2, clip = 'off' ) +
    xlab("") + ylab("") +
    ylim(c(0,30)) +
    # ggtitle("Top Product Categories Influenced by Internet") +
    geom_text(data = data, size = 5, angle = 90, 
              fontface = 'bold', colour = color, hjust = 1.01,
              aes(x = Description, y = 0, label = Description)) +
    geom_text(label = label, x=.5, y=.5, 
              colour = color, size = 8, fontface = 'bold') +
    theme_minimal()+
    theme(legend.position = "none",
          plot.margin=margin(b = 200,l = -2,unit = "pt"),
          panel.grid.major = element_blank(),
          panel.grid.minor = element_blank(),
          axis.line = element_blank(),
          axis.text.y = element_blank(),
          axis.text.x = element_blank(),
          axis.ticks = element_blank())
  return(plot)
}

p1 <- plot_bandbar(bp_dat, label = "BP",color = "#BC3C29FF");p1
p2 <- plot_bandbar(cc_dat, label = "CC",color = "#0072B5FF");p2
p3 <- plot_bandbar(mf_dat, label = "MF",color = "#E18727FF");p3

library(cowplot)
pdf("gene_diff_GO_circle_bar.pdf",height = 12,width = 18)
plot_grid(p1, p2, p3, ncol = 3, scale = 1)
dev.off()

dir.create('DEG-GO-results')
system('mv *gene_diff_GO*  DEG-GO-results')

rm(list = ls())  
options(stringsAsFactors = F) 

library(clusterProfiler)
library(org.Hs.eg.db)
library(dplyr)
library(tidyverse)
library(stringr)
load('gene_diff_GO_enrichment.Rdata')
# 1. KEGG ----
gene_up = deg[deg$change == 'up','ENTREZID'] 
gene_down = deg[deg$change == 'down','ENTREZID'] 
gene_diff = c(gene_up,gene_down)
gene_all = deg[,'ENTREZID']
# (1)//
kk.up <- enrichKEGG(gene = gene_up,
                    organism = 'hsa')
kk.down <- enrichKEGG(gene = gene_down,
                      organism = 'hsa')
kk.diff <- enrichKEGG(gene = gene_diff,
                      organism  = 'hsa') 
## (2)KEGG
write.csv(kk.diff@result,file = 'gene_diff_KEGG_enrichment.csv')
save(kk.diff, gene_diff, file = 'gene_diff_KEGG_enrichment.Rdata')

# (3)£¿https://mp.weixin.qq.com/s/NglawJgVgrMJ0QfD-YRBQg
table(kk.diff@result$p.adjust<0.05)
table(kk.up@result$p.adjust<0.05)
table(kk.down@result$p.adjust<0.05)
# (4)pvalue
down_kegg <- kk.down@result %>%
  filter(pvalue < 0.05) %>% #
  mutate(group = -1) #

up_kegg <- kk.up@result %>%
  filter(pvalue < 0.05) %>%
  mutate(group = 1)

# 2. ----
library(ggplot2)
library(ggstatsplot)
library(ggsci)
# (1) 10¡«¡«¡«
up_k <- up_kegg[order(up_kegg$pvalue, decreasing = F)[1:10],]
down_k <- down_kegg[order(down_kegg$pvalue, decreasing = F)[1:10],]
dat=rbind(up_k,down_k)
colnames(dat)
dat$pvalue = -log10(dat$pvalue)
dat$pvalue <- log(abs(dat$pvalue))*dat$group  # bar
dat=dat[order(dat$pvalue, decreasing = F),]
head(dat)
# (2) 
p_kegg<- ggplot(dat, aes(x = reorder(Description, order(pvalue, decreasing = F)),
                         y = pvalue, 
                         fill = group)) + 
    geom_bar(stat="identity", width = 0.8) + 
    geom_text(data = subset(dat, pvalue > 0 & Description != "Neuroactive ligand-receptor interaction"),
              aes(x = Description, y = -0.05, label= Description),
              size = 6, fontface = 'bold', hjust = 1) +
    geom_text(data = subset(dat, pvalue < 0),
              aes(x = Description, y = 0.05, label = Description),
              size = 6, fontface = 'bold', hjust = 0) +
    scale_fill_gradient(low="#3C5488FF", high="#E64B35FF", guide = "none") + 
    scale_x_discrete(name ="Pathway names") +
    scale_y_continuous(name =" ",
                       expand = c(0,0)) +
    coord_flip() +
    theme_ggstatsplot()+
    theme(axis.text = element_blank(),
          axis.ticks = element_blank(),
          axis.title = element_text(face = 'bold',size = 15),
          plot.title = element_text(size = 20, hjust = 0.5),
          legend.position = " ",
          panel.grid = element_line(colour = 'white'))+
    ggtitle("The most enriched KEGG") 
p_kegg
ggsave(p_kegg, filename = "gene_diff_KEGG.pdf", width = 15, height = 10)

dir.create('DEG-KEGG-results')
system('mv *gene_diff_KEGG*  DEG-KEGG-results')

###
# (1) 10¡«¡«¡«
up_k = up_kegg[up_kegg$Description %in% c( "Complement and coagulation cascades",
                               "Cytokine-cytokine receptor interaction",                                
                               "Cell adhesion molecules",                                                                       
                               "p53 signaling pathway",                                  
                               "Calcium signaling pathway",  
                               "Proteoglycans in cancer",
                               "AMPK signaling pathway",                                       
                               "Inflammatory mediator regulation of TRP channels",                                                                                                                                                       
                               "B cell receptor signaling pathway",                            
                               "Arachidonic acid metabolism"), ]
down_k <- down_kegg[c( "Retinol metabolism",
                              "Drug metabolism - cytochrome P450",
                              "Tyrosine metabolism",
                              "Fatty acid degradation",
                              "Wnt signaling pathway",
                              "Pyruvate metabolism",
                              "cAMP signaling pathway",
                              "Calcium signaling pathway",
                              "Proteoglycans in cancer",
                              "Rap1 signaling pathway"),]
dat=rbind(up_k,down_k)
colnames(dat)
dat$pvalue = -log10(dat$pvalue)
dat$pvalue <- log(abs(dat$pvalue))*dat$group  # bar
dat=dat[order(dat$pvalue, decreasing = F),]
head(dat)
# (2) 
p_kegg<- ggplot(dat, aes(x = reorder(Description, order(pvalue, decreasing = F)),
                         y = pvalue, 
                         fill = group)) + 
  geom_bar(stat="identity", width = 0.8) + 
  geom_text(data = subset(dat, pvalue > 0 & Description != "Neuroactive ligand-receptor interaction"),
            aes(x = Description, y = -0.05, label= Description),
            size = 6, fontface = 'bold', hjust = 1) +
  geom_text(data = subset(dat, pvalue < 0),
            aes(x = Description, y = 0.05, label = Description),
            size = 6, fontface = 'bold', hjust = 0) +
  scale_fill_gradient(low="#3C5488FF", high="#E64B35FF", guide = "none") + 
  scale_x_discrete(name ="Pathway names") +
  scale_y_continuous(name =" ",
                     expand = c(0,0)) +
  coord_flip() +
  theme_ggstatsplot()+
  theme(axis.text = element_blank(),
        axis.ticks = element_blank(),
        axis.title = element_text(face = 'bold',size = 15),
        plot.title = element_text(size = 20, hjust = 0.5),
        legend.position = " ",
        panel.grid = element_line(colour = 'white'))+
  ggtitle("The most enriched KEGG") 
p_kegg
ggsave(p_kegg, filename = "gene_diff_KEGG1.pdf", width = 15, height = 10)

dir.create('DEG-KEGG-results')
system('mv *gene_diff_KEGG*  DEG-KEGG-results')

rm(list=ls())
options(stringsAsFactors = F) 
load(file = 'input_for_deg.Rdata')
source('run_DEG_RNA-seq.R')
fs=list.files(pattern = 'DEG_results.Rdata')
fs 
load(fs[1]) 

# 1.DEG_DEseq2DEG----
library(AnnoProbe)
tmp=annoGene(rownames(DEG_DEseq2),'SYMBOL','human')
tail(sort(table(tmp$biotypes)))
cg=tmp[tmp$biotypes=='protein_coding',1]
DEG_DEseq2=DEG_DEseq2[rownames(DEG_DEseq2) %in% cg,]

names(DEG_DEseq2)
DEG_DEseq2=DEG_DEseq2[order(DEG_DEseq2$log2FoldChange),]
head(DEG_DEseq2)

nrDEG=DEG_DEseq2[,c(2,5)]
colnames(nrDEG)=c('log2FoldChange','pvalue')
head(nrDEG) 
## symbolentrzid----
library(org.Hs.eg.db)
library(clusterProfiler)
gene <- bitr(rownames(nrDEG), fromType = "SYMBOL",
             toType =  "ENTREZID",
             OrgDb = org.Hs.eg.db)
gene$logfc <- nrDEG$log2FoldChange[match(gene$SYMBOL,rownames(nrDEG))]
head(gene)
geneList=gene$logfc
names(geneList)=gene$ENTREZID 
geneList=sort(geneList,decreasing = T)
head(geneList)
 
# 2. GSEA----
kk_gse <- gseKEGG(geneList     = geneList,
                  organism     = 'hsa',
                  nPerm        = 1000,
                  minGSSize    = 10,
                  pvalueCutoff = 0.9,
                  verbose      = FALSE)
tmp=kk_gse@result
kk=DOSE::setReadable(kk_gse, OrgDb='org.Hs.eg.db', keyType='ENTREZID')
tmp=kk@result
write.csv(kk@result,'gene_all_GSEA_enrichment.csv')
save(kk, kk_gse, file = 'gene_all_GSEA_enrichment.Rdata')

# 3. ----
rm(list = ls())  
options(stringsAsFactors = F) 
library(ggplot2)
library(ggstatsplot)
library(ggsci)
load('gene_all_GSEA_enrichment.Rdata')
## 
# £¬
#  down_gse <- kk_gse[kk_gse$pvalue<0.01 & kk_gse$enrichmentScore < - 0.4,];down_gse$group=-1
# up_gse <- kk_gse[kk_gse$pvalue<0.1 & kk_gse$enrichmentScore > 0.7,];up_gse$group=1

down_gse <- kk_gse[kk_gse$pvalue<0.05 & kk_gse$enrichmentScore < -0.5,];down_gse$group=-1
down_gse = down_gse[down_gse$Description %in% c("Retinol metabolism",
                                                "Ascorbate and aldarate metabolism"),]

up_gse <- kk_gse[kk_gse$pvalue<0.05 & kk_gse$enrichmentScore > 0.5,];up_gse$group=1
up_gse <- up_gse[up_gse$Description %in% c("Glycosaminoglycan degradation",
                                               "Phenylalanine metabolism",
                                               "Neutrophil extracellular trap formation",
                                               "B cell receptor signaling pathway" ,
                                               "Ferroptosis",
                                               "Galactose metabolism" ,
                                               "Fructose and mannose metabolism",
                                               "Pentose phosphate pathway"),]


dat = rbind(up_gse,down_gse)
colnames(dat)
head(dat)

dat$pvalue = -log10(dat$pvalue)
dat$pvalue=dat$pvalue*dat$group 
dat=dat[order(dat$pvalue,decreasing = F), ]
## 3.1 bar----
g_gse<- ggplot(dat, aes(x = reorder(Description, order(pvalue, decreasing = F)),
                        y = pvalue, 
                        fill=group)) + 
        geom_bar(stat="identity") + 
        scale_fill_gradient(low = "#79AF97FF", high = "#DF8F44FF", guide = 'none') + 
        scale_x_discrete(name = "Pathway names") +
        scale_y_continuous(name ="log10P-value") +
        coord_flip() + 
        theme_ggstatsplot()+
        theme(axis.text=element_text(face = "bold",size = 15),
              axis.title = element_text(face = 'bold',size = 15),
              plot.title = element_text(size = 20, hjust = 0.05),
              legend.position = 'top',
              legend.justification = c(0.05, 1),
              panel.grid = element_line(colour = 'white')) +
       ggtitle('The most enriched GSEA term')
g_gse
ggsave(g_gse, filename = 'gene_all_GSEA.pdf',height = 5,width = 10)

# gsea
library(enrichplot)
library(patchwork)
## Warning: package 'enrichplot' was built under R version 4.0.3
gse_diff <- gseaplot2(kk, geneSetID = rownames(down_gse))+
            gseaplot2(kk, geneSetID = rownames(up_gse)) +
            plot_layout(design = design,widths = c(9,1))
gse_diff
ggsave(gse_diff, filename = 'gene_diff_GSEA.pdf',height = 8,width = 5)
dir.create('DEG-GSEA-results')
system('mv *_GSEA*  DEG-GSEA-results')

Step14_mutation
rm(list=ls())
options(stringsAsFactors = F) 
library(maftools) 
library(dplyr) 
library(data.table)

# 1. ----
## 1.1 Variant----
# tmp=fread('mc3_UVM_mc3.txt.gz',data.table = F)
tmp=fread('TCGA-LAML.mutect2_snv (2).tsv.gz',data.table = F)
# https://mp.weixin.qq.com/s/seUFVI7HiuxuBM62aaycbw 
head(tmp)   
colnames(tmp)
colnames(tmp)[1:7] =c( "Tumor_Sample_Barcode",  
                  "Hugo_Symbol",
                  "Chromosome", "Start_Position", 
                  "End_Position", "Reference_Allele", "Tumor_Seq_Allele2") 
tmp$Entrez_Gene_Id =1
tmp$Center ='ucsc'
tmp$NCBI_Build ='GRCh38'
tmp$Strand ='+'
tmp$Variant_Classification = tmp$effect
tail(sort(table(tmp$Variant_Classification )))
tmp$Tumor_Seq_Allele1 = tmp$Reference_Allele
tmp$Tumor_Sample_Barcode = substring(tmp$Tumor_Sample_Barcode,1,16)
tmp$Variant_Type = ifelse(
  tmp$Reference_Allele %in% c('A','C','T','G') & tmp$Tumor_Seq_Allele2 %in% c('A','C','T','G'),
  'SNP','INDEL'
)
table(tmp$Variant_Type ) 

## 1.2 model£¬risklevel----
load('../../02_model/05_multi_cox/multivariate_model_results0.05.Rdata')
# load('../step1-deg/data_for_deg.Rdata')
covariates <- mat
head(covariates)
table(covariates$Risk_level)
phe = data.frame(Tumor_Sample_Barcode = rownames(covariates),
                 Risk_level = covariates$Risk_level)
head(phe)
rownames(phe) <- phe$Tumor_Sample_Barcode

## 1.3 Tumor_Sample_Barcode
kp <- intersect(tmp$Tumor_Sample_Barcode, phe$Tumor_Sample_Barcode)  # 469
phe <- phe[kp, ]
dat_mut <- tmp[tmp$Tumor_Sample_Barcode %in% kp, ]

# 2. maf---- 
dat_maf <- read.maf(maf = dat_mut,
                    vc_nonSyn=names(tail(sort(table(dat_mut$Variant_Classification )))),
                    clinicalData = phe)
# 3. ----
save(dat_maf, dat_mut, phe, file = 'prepare-mutation-data.Rdata')
# 4. ----
oncoplot(maf = dat_maf, top = 10) # 10 5*7

rm(list=ls())
options(stringsAsFactors = F) 
library(maftools) 
library(dplyr) 
library(ggplot2)
library(ggstatsplot)
library(ggsci)
library(ggpubr)
library(patchwork)

# 1. ----
load('prepare-mutation-data.Rdata')
dat_maf@data[1:4, 1:4]
dim(dat_maf@data)  
dim(dat_maf@clinical.data)  

# 2. ----
dir.create('SFig')
# https://www.yuque.com/docs/share/e9ba8e20-5d24-4608-86c4-29607af0b8db#B8YK3
## ---maf---
# if (as.numeric(dev.cur()) != 1) graphics.off()
## 2.1 plotmafSummary----
pdf('SFig/SFig4_summaryplot1.pdf')
plotmafSummary(maf = dat_maf, 
               rmOutlier = TRUE,
               #showBarcodes = FALSE,
               addStat = 'median',
               dashboard = TRUE,
               titvRaw = FALSE)
dev.off()

## 2.2 mafbarplot----
pdf('SFig/SFig4_mafbarplot.pdf')
mafbarplot(dat_maf) #£¬20
# mafbarplot(dat_maf, genes =c('RPS6KB1','CYB5R4','G6PD','PIK3CA')) 
mafbarplot(dat_maf, genes =c('ACADS','CDIPT','CYB5R3','CYB5R4','DCXR','G6PD','IDH3G','MLYCD','PFKL','PIK3CA')) 
dev.off()

## 2.3 oncoplot----
table(dat_maf@data$Variant_Classification)
vc_cols = RColorBrewer::brewer.pal(n = 8, name = 'Accent')
names(vc_cols) = c(
  'Frame_Shift_Del',
  'Missense_Mutation',
  'Nonsense_Mutation',
  'Multi_Hit',
  'Silent',
  'Intron')
print(vc_cols)
annocols_risk = c('#cb4154', '#0099B4FF')
names(annocols_risk) = c('High', 'Low')

annocols_sub <- c('#8db600', '#fe6f5e', '#6495ed', '#ffbf00')
names(annocols_sub) = c('1', '2', '3', '4')

annocols = list(Risk_level = annocols_risk,
                subtype = annocols_sub)  # ??oncoplotexample

pdf('Fig4_oncoyplot.pdf') # )
oncoplot(maf = dat_maf, 
         fontSize = 0.8, 
          #draw_titv = TRUE,
         colors = vc_cols,
         bgCol = "#E7EAF6FF",
         sortByAnnotation = T,
         annotationColor = annocols,
         clinicalFeatures = c('Risk_level'))
dev.off()

oncoplot(maf = dat_maf, 
         fontSize = 0.8, 
         # draw_titv = TRUE,
         colors = vc_cols,
         bgCol = "#E7EAF6FF",
         sortByAnnotation = T,
         annotationColor = annocols,
         clinicalFeatures = c('Risk_level'))

## 2.4 TMB----
maf <- tmb(maf = dat_maf, captureSize = 50, logScale = TRUE) # 
dev.off()
maf   #TMBMedian: 0.3/MB
## £¬
maf[80, ]
## 2.3 score barplot----
dat_tmb <- merge(maf, phe, by = 'Tumor_Sample_Barcode')
head(dat_tmb)
dat_tmb <- dat_tmb[dat_tmb$Tumor_Sample_Barcode != 'TCGA-YZ-A985' , ]
p <- ggplot(data = dat_tmb, aes(x= Risk_level, 
                                y = total_perMB, 
                                fill = Risk_level))+
  geom_boxplot(outlier.shape = NA)+
  coord_trans(x = "identity", y = "identity", xlim = NULL, ylim = c(0, 0.6))+
  stat_compare_means(label.x.npc = "right")+
  theme_ggstatsplot()+
  scale_fill_lancet()+
  theme(plot.title = element_text(size = 15,hjust = 0.5), 
        legend.position = '',
        axis.text = element_text(colour = 'black',face = 'bold',size=12),
        axis.line.x = element_line(colour = 'black',linetype = 'solid'),
        axis.line.y = element_line(colour = 'black',linetype = 'solid'),
        panel.grid = element_line(colour ="white"))+
  ylab('Tumor mutation burden (perMB)') +
  xlab('Score')
p 
### ggstatsplot----
ggbetweenstats(data = dat_tmb, x = Risk_level, y = total_perMB, 
               messages = FALSE) + 
  coord_trans(x = "identity", y = "identity", xlim = NULL, ylim = c(0, 0.8))+
  ylab('Tumor mutation burden (perMB)') +
  xlab('Score')#5*6
ggsave(filename = 'Fig4_barplot_tmb.pdf')

rm(list=ls())
options(stringsAsFactors = F) 
library(maftools) 
library(dplyr)

# 1. ----
load('prepare-mutation-data.Rdata')
table(dat_maf@clinical.data$Risk_level)

cg=unique(dat_maf@clinical.data$Risk_level)
cg
sub_maf_list = lapply(cg,function(x){
  # x='High'
  kp=dat_maf@clinical.data$Risk_level == x 
  table(kp)
  cg=as.data.frame(dat_maf@clinical.data)[kp,1]
  cg
  s1.maf=read.maf(dat_maf@data[dat_maf@data$Tumor_Sample_Barcode %in% cg,],
                  vc_nonSyn=names(tail(sort(table(dat_maf@data$Variant_Classification)))),
                  clinicalData = dat_maf@clinical.data[kp,])
  s1.maf
}) 

names(sub_maf_list)=cg
lapply(cg,function(x){ 
  this_maf = sub_maf_list[[x]] 
  pdf(paste0('Fig4_oncoyplot_for_',x,'.pdf'))
  oncoplot(maf = this_maf , 
           top = 20, fontSize = 0.7,bgCol = "#E7EAF6FF")
  dev.off()
}) 

# 
pt.vs.rt <- mafCompare(m1 = sub_maf_list$Low, 
                       m2 = sub_maf_list$High, 
                       m1Name = 'Low',
                       m2Name = 'High',
                       minMut = 4)
pdf('Fig4_forestPlot.pdf', height = 10)
forestPlot(mafCompareRes = pt.vs.rt, pVal = 0.05)
dev.off()


Step15_ immune
rm(list=ls())
options(stringsAsFactors = F)
library(stringr)  
library(data.table) 
## 1. ----
#load('../../Figure1_PRG_gene/step1-get-basic-TCGA-data/trainset_expression_data.Rdata')
load("../../01_data_download/TCGA-LAML.Rdata")
exp[1:4,1:4]
table(substring(colnames(exp),14,16))
colnames(exp) <- substring(colnames(exp), 1, 12)
exp[1:4, 1:4]
## 2. risk_level----
#load('../../Figure2_Model_TCGA/step2-trainset-models/multivariate_model_results.Rdata')
load("../../02_model/05_multi_cox/multivariate_model_results0.05.Rdata")
head(mat)
table(mat$Risk_level)
rownames(mat) = substr(rownames(mat),1,12)
identical(colnames(exp), rownames(mat))
phe <- mat
save(exp, phe, file = 'prepare_data_for_estiexpe.Rdata')

if(!require("estimate")){
  library(utils)
  rforge <- "http://r-forge.r-project.org"
  install.packages("estimate", repos=rforge, dependencies=TRUE)
}
library(estimate)
library(stringr)


estimate_RNAseq <- function(RNAseq_logCPM,pro){
  input.f=paste0(pro,'_estimate_input.txt')
  output.f=paste0(pro,'_estimate_gene.gct')
  output.ds=paste0(pro,'_estimate_score.gct')
  write.table(RNAseq_logCPM,file = input.f,sep = '\t',quote = F)
  
  library(estimate)
  filterCommonGenes(input.f=input.f,
                    output.f=output.f ,
                    id="GeneSymbol")
  estimateScore(input.ds = output.f,
                output.ds=output.ds,
                platform="illumina")
  scores=read.table(output.ds,skip = 2,header = T)
  rownames(scores)=scores[,1]
  scores=t(scores[,3:ncol(scores)])
  scores=data.frame(  scores)
  return(scores)
}

pro='um'
load(file = 'prepare_data_for_estimate.Rdata')
dat=log2(edgeR::cpm(mat)+1)
scores=estimate_RNAseq(dat, pro)
save(scores,file = 'estimate_RNAseq_results.Rdata')

dir.create('estimate')
system('mv *estimate_* estimate')

rm(list=ls())
options(stringsAsFactors = F)
library(ggplot2)
library(ggstatsplot)
library(ggpubr)
library(patchwork)

load(file = 'estimate/estimate_RNAseq_results.Rdata')
load(file = 'prepare_data_for_estimate.Rdata')
scores$group = phe$Risk_level
b1 = ggplot(dat = scores,aes(group,StromalScore))+
  geom_boxplot(aes(fill = group))+
  scale_fill_manual(values = c("#1d4a9d","#e5171b"))+
  stat_compare_means()+ ggtitle('StromalScore') +
  theme_classic()+
  xlab('Score')+
  theme(legend.position = '')

b2 = ggplot(dat = scores,aes(group,ImmuneScore ))+
  geom_boxplot(aes(fill = group))+
  scale_fill_manual(values = c("#1d4a9d","#e5171b"))+
  stat_compare_means()+ggtitle('ImmuneScore') +
  theme_classic()+
  xlab('Score')+
  theme(legend.position = '')

b1+b2
ggsave('estimate/estimate_RNAseq-score-boxplot-by-group.pdf',height = 5,width = 8)


#' CIBERSORT R script v1.03 (last updated 07-10-2015)
#' Note: Signature matrix construction is not currently available; use java version for full functionality.
#' Author: Aaron M. Newman, Stanford University (amnewman@stanford.edu)
#' Requirements:
#'       R v3.0 or later. (dependencies below might not work properly with earlier versions)
#'       install.packages('e1071')
#'       install.pacakges('parallel')
#'       install.packages('preprocessCore')
#'       if preprocessCore is not available in the repositories you have selected, run the following:
#'           source("http://bioconductor.org/biocLite.R")
#'           biocLite("preprocessCore")
#' Windows users using the R GUI may need to Run as Administrator to install or update packages.
#' This script uses 3 parallel processes.  Since Windows does not support forking, this script will run
#' single-threaded in Windows.
#'
#' Usage:
#'       Navigate to directory containing R script
#'
#'   In R:
#'       source('CIBERSORT.R')
#'       results <- CIBERSORT('sig_matrix_file.txt','mixture_file.txt', perm, QN)
#'
#'       Options:
#'       i)  perm = No. permutations; set to >=100 to calculate p-values (default = 0)
#'       ii) QN = Quantile normalization of input mixture (default = TRUE)
#'
#' Input: signature matrix and mixture file, formatted as specified at http://cibersort.stanford.edu/tutorial.php
#' Output: matrix object containing all results and tabular data written to disk 'CIBERSORT-Results.txt'
#' License: http://cibersort.stanford.edu/CIBERSORT_License.txt
#' Core algorithm
#' @param X cell-specific gene expression
#' @param y mixed expression per sample
#' @export
CoreAlg <- function(X, y){
  
  #try different values of nu
  svn_itor <- 3
  
  res <- function(i){
    if(i==1){nus <- 0.25}
    if(i==2){nus <- 0.5}
    if(i==3){nus <- 0.75}
    model<-e1071::svm(X,y,type="nu-regression",kernel="linear",nu=nus,scale=F)
    model
  }
  
  if(Sys.info()['sysname'] == 'Windows') out <- parallel::mclapply(1:svn_itor, res, mc.cores=1) else
    out <- parallel::mclapply(1:svn_itor, res, mc.cores=svn_itor)
  
  nusvm <- rep(0,svn_itor)
  corrv <- rep(0,svn_itor)
  
  #do cibersort
  t <- 1
  while(t <= svn_itor) {
    weights = t(out[[t]]$coefs) %*% out[[t]]$SV
    weights[which(weights<0)]<-0
    w<-weights/sum(weights)
    u <- sweep(X,MARGIN=2,w,'*')
    k <- apply(u, 1, sum)
    nusvm[t] <- sqrt((mean((k - y)^2)))
    corrv[t] <- cor(k, y)
    t <- t + 1
  }
  
  #pick best model
  rmses <- nusvm
  mn <- which.min(rmses)
  model <- out[[mn]]
  
  #get and normalize coefficients
  q <- t(model$coefs) %*% model$SV
  q[which(q<0)]<-0
  w <- (q/sum(q))
  
  mix_rmse <- rmses[mn]
  mix_r <- corrv[mn]
  
  newList <- list("w" = w, "mix_rmse" = mix_rmse, "mix_r" = mix_r)
  
}

#' do permutations
#' @param perm Number of permutations
#' @param X cell-specific gene expression
#' @param y mixed expression per sample
#' @export
doPerm <- function(perm, X, Y){
  itor <- 1
  Ylist <- as.list(data.matrix(Y))
  dist <- matrix()
  
  while(itor <= perm){
    #print(itor)
    
    #random mixture
    yr <- as.numeric(Ylist[sample(length(Ylist),dim(X)[1])])
    
    #standardize mixture
    yr <- (yr - mean(yr)) / sd(yr)
    
    #run CIBERSORT core algorithm
    result <- CoreAlg(X, yr)
    
    mix_r <- result$mix_r
    
    #store correlation
    if(itor == 1) {dist <- mix_r}
    else {dist <- rbind(dist, mix_r)}
    
    itor <- itor + 1
  }
  newList <- list("dist" = dist)
}

#' Main functions
#' @param sig_matrix file path to gene expression from isolated cells
#' @param mixture_file heterogenous mixed expression
#' @param perm Number of permutations
#' @param QN Perform quantile normalization or not (TRUE/FALSE)
#' @export
CIBERSORT <- function(RNAseq_logCPM, perm=1000, QN=TRUE){
  
  #read in data
  X <- lm22
  Y <- RNAseq_logCPM
  X <- data.matrix(X)
  Y <- data.matrix(Y)
  
  #order
  X <- X[order(rownames(X)),]
  Y <- Y[order(rownames(Y)),]
  
  P <- perm #number of permutations
  
  #anti-log if max < 50 in mixture file
  if(max(Y) < 50) {Y <- 2^Y}
  
  #quantile normalization of mixture file
  if(QN == TRUE){
    tmpc <- colnames(Y)
    tmpr <- rownames(Y)
    Y <- preprocessCore::normalize.quantiles(Y)
    colnames(Y) <- tmpc
    rownames(Y) <- tmpr
  }
  
  #intersect genes
  Xgns <- row.names(X)
  Ygns <- row.names(Y)
  YintX <- Ygns %in% Xgns
  Y <- Y[YintX,]
  XintY <- Xgns %in% row.names(Y)
  X <- X[XintY,]
  print(paste('Only ',nrow(X),' of ',nrow(lm22),' genes overlap'))
  #standardize sig matrix
  X <- (X - mean(X)) / sd(as.vector(X))
  
  # XLM22
  # Y
  # 
  #empirical null distribution of correlation coefficients
  if(P > 0) {nulldist <- sort(doPerm(P, X, Y)$dist)}
  
  #print(nulldist)
  
  header <- c('Mixture',colnames(X),"P-value","Correlation","RMSE")
  #print(header)
  
  output <- matrix()
  itor <- 1
  mixtures <- dim(Y)[2]
  pval <- 9999
  
  #iterate through mixtures
  while(itor <= mixtures){
    
    y <- Y[,itor]
    
    #standardize mixture
    y <- (y - mean(y)) / sd(y)
    
    #run SVR core algorithm
    result <- CoreAlg(X, y)
    
    #get results
    w <- result$w
    mix_r <- result$mix_r
    mix_rmse <- result$mix_rmse
    
    #calculate p-value
    if(P > 0) {pval <- 1 - (which.min(abs(nulldist - mix_r)) / length(nulldist))}
    
    #print output
    out <- c(colnames(Y)[itor],w,pval,mix_r,mix_rmse)
    if(itor == 1) {output <- out}
    else {output <- rbind(output, out)}
    
    itor <- itor + 1
    
  }
  
  
  #return matrix object containing all results
  obj <- rbind(header,output)
  #save results
  write.table(obj,
              file="CIBERSORT-Results.txt",
              sep="\t",
              row.names=F, col.names=F, quote=F)
  obj <- obj[,-1]
  obj <- obj[-1,]
  obj <- matrix(as.numeric(unlist(obj)),nrow=nrow(obj))
  rownames(obj) <- colnames(Y)
  colnames(obj) <- c(colnames(X),"P-value","Correlation","RMSE")
  return(obj)
}

load(file = 'prepare_data_for_estimate.Rdata')
dat=log2(edgeR::cpm(mat)+1)
load('lm22.rda')
ciber=CIBERSORT(dat)


rm(list=ls())
options(stringsAsFactors = F)

pro='cibersort'
library(preprocessCore)
library(parallel)
library(e1071)
# Step3:CIBERSORT_Result£¬¡£
library(dplyr)
library(tidyr)
library(tidyverse)
# cibersort_raw <- read.table("CIBERSORT-Results.txt",header = T,sep = '\t') %>%
#   rename("Patients" = "Mixture") %>%
#   select(-c("P.value","Correlation","RMSE"))
# CIBERSORT_ResultsR£¬¡°Mixture¡±¡°Patiens¡±¡£
#cibersort_raw¡£

cibersort_raw<- read.table("CIBERSORT-Results.txt",header = T,sep = '\t')
# View(cibersort_raw)
# cibersort_raw=cibersort_raw[,colnames(cibersort_raw) %in% c("Mixture","P.value","Correlation","RMSE")]
# View(cibersort_raw)
colnames(cibersort_raw)[1] = 'Patients'
# View(cibersort_raw)


cibersort_tidy <- cibersort_raw %>%
  remove_rownames() %>%
  column_to_rownames("Patients")
# cibersort_rawcibersort_tidy¡£

flag <- apply(cibersort_tidy,2,function(x) sum(x == 0) <
                dim(cibersort_tidy)[1]/2)
# 0¡£

cibersort_tidy <- cibersort_tidy[,which(flag)] %>%
  as.matrix() %>%
  t()
# ¡£

bk <- c(seq(0,0.2,by = 0.01),seq(0.21,0.85,by=0.01))
# breaks¡£

# Step4:CIBERSORT_Result
#1£©
library(pheatmap)
library(RColorBrewer)
pheatmap(
  cibersort_tidy,
  breaks = bk,
  cluster_cols = T,
  scale = "row",
  cluster_row = T,
  border_color = NA,
  show_colnames = F,
  show_rownames = T,
  color = c(colorRampPalette(colors = c("blue","white"))(length(bk)/2),
            colorRampPalette(colors = c("white","red"))(length(bk)/2)
  ))
#¡£

#
library(RColorBrewer)
mypalette <- colorRampPalette(brewer.pal(8,"Set1"))
cibersort_barplot <- cibersort_raw %>%
  gather(key = Cell_type,value = Proportion,2:23)
#RColorBrewer£¬gatherkey-valuecibersort_barplot

#cibersort_barplot$Patient1 <- factor(cibersort_barplot$Patient,
#                                   levels = str_sort(unique(cibersort_barplot$Patient),
#                                                      numeric = T))

ggplot(cibersort_barplot,aes(Patients,Proportion,fill = Cell_type)) +
  geom_bar(position = "stack",stat = "identity") +
  labs(fill = "Cell Type",x = "",y = "Estiamted Proportion") + theme_bw() +
  theme(axis.text.x = element_blank()) + theme(axis.ticks.x = element_blank()) +
  scale_y_continuous(expand = c(0.01,0)) +
  scale_fill_manual(values = mypalette(23))
#¡£

#
ggplot(cibersort_barplot,aes(Cell_type,Proportion,fill = Cell_type)) +
  geom_boxplot(outlier.shape = 21,coulour = "black") + theme_bw() +
  labs(x = "", y = "Estimated Proportion") +
  theme(axis.text.x = element_blank()) + theme(axis.ticks.x = element_blank()) +
  scale_fill_manual(values = mypalette(23))
#¡£


library(corrplot)
M = cor( t(cibersort_tidy)  )
p.mat <- cor.mtest( t(cibersort_tidy)   )$p
library(paletteer)
my_color = rev(paletteer_d("RColorBrewer::RdYlBu")[-1])
my_color = colorRampPalette(my_color)(10)
png("corrplot.png",height = 1000,width = 1000)
corrplot(M, type="upper", 
         order="hclust", 
         col = my_color,
         p.mat = p.mat, 
         sig.level = 0.01, 
         insig = "blank",
         tl.col = "black",
         tl.srt=45)
dev.off()

library(reshape2)
load('prepare_data_for_estimate.Rdata')
cibersort_tidy
cgDat=as.data.frame(melt( cibersort_tidy ))
head(cgDat)
colnames(cgDat)=c('gene','sample','expression')
cgDat$group=rep(phe$Risk_level,each= nrow(cibersort_tidy)) 
head(cgDat) 
 
library(ggpubr)
ggboxplot(cgDat, "gene", "expression", color = "group" ) + ylab('expression value by log(CPM)')+  
  stat_compare_means(aes(group =  group ),  label = "p.signif",hide.ns = T) +
  theme(axis.text.x = element_text(angle = 45, hjust = 1))  
ggsave(filename = paste0(pro,'_risklevel_barplot.pdf'),width = 5,height = 4)


## £¬¡£
dat=t(cibersort_tidy)#£¬£¬
dat=as.data.frame(dat) 
library("FactoMineR")#library("factoextra") 
# The variable group_list (index = 54676) is removed
# before PCA analysis
dat.pca <- PCA(dat , graph = FALSE)#dat.pca,fviz_pca_ind(dat.pca,
             geom.ind = "point", # show points only (nbut not "text")
             col.ind =  phe$Risk_level, # color by groups
             #palette = c("#00AFBB", "#E7B800"),
             addEllipses = TRUE, # Concentration ellipses
             legend.title = "Score"
)
ggsave(filename = paste0(pro,'_risklevel_PCA.pdf'),
       height = 4,width = 4)  

save(cibersort_tidy,file = 'cibersort_tidy.Rdata')


dir.create('cibersort')
system('mv *cibersort_* cibersort')

rm(list=ls())
options(stringsAsFactors = F)
load(file = 'prepare_data_for_estimate.Rdata')
mat[1:4,1:4]
dat=log2(edgeR::cpm(mat)+1)
dat[1:4,1:4]

load('lm22.rda')
load(file = 'cibersort/cibersort_tidy.Rdata')
load('estimate/estimate_RNAseq_results.Rdata')
cg=rownames(lm22)[rownames(lm22) %in% rownames(dat)]
pheatmap::pheatmap(dat[cg,])
n=t(scale(t(dat[cg,]))) # 'scale'
n[n>2]=2 
n[n< -2]= -2
n[1:4,1:4]
pheatmap(n,show_colnames =F,show_rownames = F)
ac=data.frame(score=scores$ImmuneScore) 
rownames(ac)=colnames(n) # 
pheatmap(n,show_colnames =F,show_rownames = F,
         annotation_col=ac)
tree=cutree(p$tree_col,3)
ac=data.frame(score=scores$ImmuneScore,
              tree=tree) 
rownames(ac)=colnames(n) # 
pheatmap(n,show_colnames =F,show_rownames = F,
           annotation_col=ac)
table(tree)
tree=as.character(tree)
library(reshape2)
cibersort_tidy
cgDat=as.data.frame(melt( cibersort_tidy ))
head(cgDat)
colnames(cgDat)=c('gene','sample','expression')
cgDat$stage=rep(tree ,each= nrow(cibersort_tidy)) 
head(cgDat) 

library(ggpubr)
ggboxplot(cgDat, "gene", "expression", color = "stage" ) + ylab('expression value by log(CPM)')+  
  stat_compare_means(aes(group =  stage ),  label = "p.signif",hide.ns = T) +
  theme(axis.text.x = element_text(angle = 45, hjust = 1))  
pro='cibersort_tidy-by-tree'
ggsave(filename = paste0(pro,'_expressionDif.pdf'),width = 5,height = 4)

Step16_ predict_drug

rm(list=ls())
options(stringsAsFactors = F) 
library(data.table) 
library(dplyr)
library(stringr) 

## 1. ----
#load('../Figure1_PRG_gene/step1-get-basic-TCGA-data/trainset_expression_data.Rdata')
load("../../01_data_download/TCGA-LAML.Rdata")
exp[1:4,1:4]
table(substring(colnames(exp),14,16))
#colnames(exp) <- substring(colnames(exp), 1, 12)
exp[1:4, 1:4]
#expr <- log2(edgeR::cpm(exp)+1)
expr <- exp
## 2. risk_level----
#load('../Figure2_Model_TCGA/step2-trainset-models/multivariate_model_results.Rdata')
load("../../02_model/05_multi_cox/multivariate_model_results0.05.Rdata")
head(mat)
table(mat$Risk_level)
identical(colnames(expr), rownames(mat))
phe <- mat
save(expr, phe, file = 'prepare_data_for_predict.Rdata')

rm(list = ls())  ## ~
options(stringsAsFactors = F)

library(oncoPredict)
library(data.table)
library(gtools)

# -----um-counts£¬Test data-----
load('prepare_data_for_predict.Rdata') 
## 
expr[1:4, 1:4] 
## test data
testExprData <- expr
testExprData[1:4,1:4]  
dim(testExprData)  # 17297   117


head(phe)
table(phe$Risk_level)
# ------
## https://rdrr.io/cran/oncoPredict/f/vignettes/calcPhenotype.Rmd

## : trainingPtype
## £ºhttps://osf.io/c6tfx/

### GDSC2 Data
# Read GDSC training expression data. rownames() are genes and colnames() are samples.
p='oncopredict/DataFiles/'

trainingExprData = readRDS(file=file.path(p,'Training Data/GDSC2_Expr (RMA Normalized and Log Transformed).rds'))
dim(trainingExprData)  # 17419 805
trainingExprData[1:4, 1:4]

# Read GDSC2 response data. rownames() are samples, colnames() are drugs. 
trainingPtype = readRDS(file =  file.path(p, "Training Data/GDSC2_Res.rds"))
dim(trainingPtype)  # 805 198
trainingPtype[1:4, 1:4]

# IMPORTANT note: here I do e^IC50 since the IC50s are actual ln values/log transformed already, and the calcPhenotype function Paul #has will do a power transformation (I assumed it would be better to not have both transformations)
trainingPtype <- exp(trainingPtype) 

save(trainingExprData, trainingPtype, testExprData, file = 'prepare_test_data.Rdata')

library(parallel)
detectCores()  # 8
cl <- makeCluster(6)
  library(oncoPredict)
  load('prepare_test_data.Rdata')
  calcPhenotype(trainingExprData = trainingExprData,
                trainingPtype = trainingPtype,
                testExprData = testExprData,
                batchCorrect = 'eb',  # batchCorrect options: "eb" for ComBat, "qn" for quantiles normalization, "standardize", or "none"
                powerTransformPhenotype = TRUE,
                removeLowVaryingGenes = 0.2,
                minNumSamples = 10,
                selection = 1,
                printOutput = TRUE,
                pcr = FALSE,
                removeLowVaringGenesFrom = 'rawData',
                report_pc = FALSE,
                cc = FALSE,
                percent = 80,
                rsq = FALSE)
stopCluster(cl)


##  
# £¬calcPhenotype_Output
library(data.table)
testPtype <- fread('./calcPhenotype_Output/DrugPredictions.csv', data.table = F)
testPtype[1:4, 1:4]
dim(testPtype)  # 117 199
save(testExprData, testPtype,
     file = 'predict_results_by_oncoPredict.Rdata')

rm(list = ls())  ## ~
options(stringsAsFactors = F)
#load(file = 'step1_drug_test_data_by_oncoPredict.Rdata')
testPtype <- fread('./calcPhenotype_Output/DrugPredictions.csv', data.table = F)
testPtype <- fread('./oncopredict/calcPhenotype_Output/DrugPredictions.csv', data.table = F)

library(oncoPredict)
library(ggplot2)
library(ggstatsplot)
library(ggsci)
library(gtools)
library(forcats)
library(data.table)

# ----------
ls()
# testExprData[1:4,1:4] 
# dim(testExprData)  #  44440   201
testPtype[1:4, 1:4]
dim(testPtype)  # 117 199

# ----------
## IC50£¬£¬http://www.bio-review.com/ic50-and-ec50/
### --- Top20---
res.df <- testPtype
dat <- as.data.frame(res.df)
rownames(dat) <- dat$V1
dat[1:4, 1:4]
dat <- dat[, -1]
dat[1:4,1:4]

## £¬ 201£¬
library(forcats) 
i=1
apply(dat[,1:10], 2, function(S1_IC50){
  
  pro <- rownames(dat)[i]
  print(pro)
  S1_IC50 <- dat[pro, ]
  names(S1_IC50) <- colnames(dat)
  head(S1_IC50)
  rs_sen <- t(S1_IC50[(order(S1_IC50))[1:20]]);head(rs_sen)
  rs_res <- t(S1_IC50[(order(S1_IC50, decreasing = T))[1:20]]);head(rs_res)
  
  rs_sen= log(rs_sen)
  rs_res= log(rs_res)
  IC50top20 <- data.frame(fct_inorder(rownames(rbind(rs_sen, rs_res))),
                          rbind(rs_sen, rs_res),
                          as.factor(c(rep("sen", length(rs_sen)),
                                      rep("res", length(rs_res)))))
  
  colnames(IC50top20) <- c('Drug','IC50','Ptype')
  
  IC50top20$Drug <- fct_inorder(IC50top20$Drug)
  head(IC50top20) 
  
  ### ------
  p_IC50top20<- ggplot(IC50top20, 
                         aes(x= Drug, 
                             y= IC50,
                             fill = Ptype)) + 
    geom_bar(stat="identity") + 
    scale_fill_lancet()+
    scale_x_discrete(name ="Drug names") +
    scale_y_continuous(name =" RS of IC50") +
    theme_ggstatsplot()+
    theme(plot.title = element_text(size = 15,hjust = 0.5), 
          legend.text = element_text(size = 10,face = 'bold'),
          axis.text = element_text(size = 12,face = 'bold'),
          axis.text.x = element_text(angle = 90),
          axis.line.x = element_line(colour = 'black',size = 1,linetype = 'solid'),
          axis.line.y.left = element_line(colour = 'black',size = 1,linetype = 'solid'),
          panel.grid = element_blank())+
    ggtitle(paste0("Drug Sensitivity Prediction of Top20 of ", pro)) 
  p_IC50top20
  
  ggsave(p_IC50top20,
         filename = paste0('step2_',pro,'_rstop20.png'),
         width = 10,height = 6) 
  i <<- i+1
})

rm(list = ls())  ## ~
options(stringsAsFactors = F)
load(file = 'predict_results_by_oncoPredict.Rdata')

library(ComplexHeatmap)
library(ggplot2)
library(ggstatsplot)
library(ggsci)
library(data.table)
library(stringr)

# ----------
ls()
testExprData[1:4,1:4] 
dim(testExprData)  #  26539    80
testPtype[1:4, 1:4]
dim(testPtype)  # 117 199

org_drug <- as.data.frame(testPtype)
org_drug[1:4, 1:4]
rownames(org_drug) <- org_drug$V1
org_drug[1:4, 1:4]
dat_drug <- org_drug[, -1]
dat_drug[1:4,1:4]

name_drug <- str_split(colnames(dat_drug), '_', simplify = T)[, 1]
str(name_drug)
colnames(dat_drug) <- name_drug
dat_drug[1:4, 1:4]
dim(dat_drug)  # 117 198

# ----------
gdsc_path <- read.csv("oncopredict/cgp_pathway_export.csv", row.names = 1)
gdsc_path[1:4,1:4]

## -----198£¬-----
kp <- intersect(name_drug, gdsc_path$drug_name)
rspath <- gdsc_path[gdsc_path$drug_name %in% kp,]
head(rspath)
rspath <- rspath[!duplicated(rspath$drug_name),]# 
head(rspath)

rsdat <- dat_drug[, rspath$drug_name]
rsdat <- as.data.frame(rsdat)
rsdat[1:4,1:4]

identical(colnames(rsdat), rspath$drug_name)
pos <- match(colnames(rsdat),rspath$drug_name)
rspath <- rspath[pos,]

### ------
library(reshape2)
library(circlize)
library(Cairo)
col_fun = colorRamp2(c(-5, 0, 5), c("#00468BFF", "#f6f6f6", "#ED0000FF"))
#col_fun(seq(-3, 3))
lapply(head(1:nrow(rsdat)), function(i){
  #i=1
  pro=rownames(rsdat)[i]
  print(pro)
  df=data.frame( drug=colnames(rsdat),
                 path=rspath$pathway_name, 
                 ic50=rsdat[i,])
  head(df)
  dat=dcast(df,path~drug)
  dat[is.na(dat)]=0
  rownames(dat) = dat[,1]
  p_ht = Heatmap(dat[,-1],
                 name = 'RS',
                 column_title = paste0("Pathway of Drug Sensitivity Prediction of ", pro),
           col = col_fun,
           show_row_dend = F,
           row_names_side = "left",
           row_names_gp = gpar(fontsize = 12,fontface = 'bold'),
           column_names_gp = gpar(fontsize = 12,fontface = 'bold'),
           column_title_gp = gpar(fontsize = 15,fontface = 'bold'),
           show_column_dend = F
           )
  p_ht
  # barplot
  # axis_param = list(gp = ...)
  bar  = rowAnnotation(Drugs = anno_barplot(1:nrow(dat), 
                                           axis_param = list(gp = gpar(col = "white")),
                                           which = "row", 
                                           border = F,
                                           bar_width=0.8, 
                                           gp= gpar(fill="#8fab98",
                                                    col = 'white')
                                                ))
  # add_heatmap(p_ht, bar)
  
  # save in pdf -------------------------------------------------------------
  Cairo(16000, 8000, file=paste0(pro,'_Pathway of Drugrs.pdf'), type="pdf", bg="white",dpi = 300,units = "px")
  print(add_heatmap(p_ht, bar))
  dev.off()
  })

rm(list = ls())  ## ~
options(stringsAsFactors = F)
library(ggplot2)
library(ggpubr)
library(ggstatsplot)
library(ggsci)
library(stringr)
library(forcats)
library(data.table)

# ------ 
# ---oncoPredict---
load('predict_results_by_oncoPredict.Rdata') 
# -----: cluster-----
load('prepare_data_for_predict.Rdata')
head(phe)
table(phe$Risk_level)
group_list <-  phe$Risk_level 

# ----------
ls()
testExprData[1:4,1:4] 
dim(testExprData)  #  17297   117
testPtype[1:4, 1:4]
dim(testPtype)  # 117 199

# ---------- 
table(group_list)

# ----------
org_drug <- as.data.frame(testPtype)
rownames(org_drug) <- org_drug$V1
org_drug[1:4, 1:4]
dat_drug <- org_drug[, -1]
dat_drug[1:4,1:4]

name_drug <- str_split(colnames(dat_drug), '_', simplify = T)[, 1]
str(name_drug)
colnames(dat_drug) <- name_drug
dat_drug[1:4, 1:4]
dim(dat_drug)  # 117 198
head(phe)
identical(rownames(dat_drug), rownames(phe))

## ------
#WilcoxonMann-Whitney
drug_wilcox <- apply(dat_drug, 2, function(x){ 
  wilcox.test(x~group_list)$p.value })

drug_filter <- names(drug_wilcox[drug_wilcox < 0.001])
length(drug_filter)
pdata_filter <- dat_drug[,drug_filter]
pdata_filter[1:4, 1:4]

# drug_filter <- names(drug_wilcox[drug_wilcox < 0.01])
# length(drug_filter)


# -----Visualization-----
## ------
p_list <- lapply(1:ncol(pdata_filter), function(i){
   #i = 1
  pro <- colnames(pdata_filter)[i]
  print(pro)
  df <- data.frame(IC50 = pdata_filter[,i],
                   group = group_list)

  col_values <- c('#00468BFF','#ED0000FF')# 
  p_drug <- ggplot(data = df,
                aes(y = IC50,
                    x = group))+
            geom_boxplot(fill = col_values )+
            #stat_compare_means(label.x.npc = "left")+
            theme_ggstatsplot()+
            theme(plot.title = element_text(size = 15,hjust = 0.5), 
                  #text = element_text(family = "Arial",face = 'bold',size=12),
                  axis.line.x = element_line(colour = 'black',linetype = 'solid'),
                  axis.line.y.left = element_line(colour = 'black',linetype = 'solid'),
                  panel.grid = element_line(colour ="white"))+
            ylab('Predicted IC50') +
            xlab('Cluster')+
            ggtitle(pro)
  p_drug 
})
library(cowplot)
plot_grid(plotlist = p_list, ncol=4 ) 
ggsave(filename = 'boxplot_by_oncoPredict.pdf', height = 15, width = 12,limitsize = FALSE)

# -----Visualization-----
## ---quanbu---
pq_list <- lapply(1:ncol(dat_drug), function(i){
  #i = 1
  pro <- colnames(dat_drug)[i]
  print(pro)
  df <- data.frame(IC50 = dat_drug[,i],
                   group = group_list)
  
  col_values <- c('#00468BFF','#ED0000FF')# 
  p_drug <- ggplot(data = df,
                   aes(y = IC50,
                       x = group))+
    geom_boxplot(fill = col_values )+
    #stat_compare_means(label.x.npc = "left")+
    theme_ggstatsplot()+
    theme(plot.title = element_text(size = 15,hjust = 0.5), 
          #text = element_text(family = "Arial",face = 'bold',size=12),
          axis.line.x = element_line(colour = 'black',linetype = 'solid'),
          axis.line.y.left = element_line(colour = 'black',linetype = 'solid'),
          panel.grid = element_line(colour ="white"))+
    ylab('Predicted IC50') +
    xlab('Cluster')+
    ggtitle(pro)
  p_drug 
})
library(cowplot)
plot_grid(plotlist = pq_list, ncol=4 ) 
ggsave(filename = 'boxplot_by_oncoPredictALL.pdf', height = 188, width = 12,limitsize = FALSE)

# plot_grid(plotlist = pdata_filter, ncol=4 ) 
# ggsave(filename = 'boxplot_by_oncoPredictALL.pdf', height = 188, width = 12,limitsize = FALSE)

rm(list = ls())  
options(stringsAsFactors = F) 
library(tidyverse)
library(data.table)

## Read expression data from tab-delimited text file, with official human gene symbols (HGNC) in the first columns
## and expression values (i.e. log2(TPM+1)) for each sample in the other columns
# 1.tidy data----
load('../../Figure1_PRG_gene/step1-get-basic-TCGA-data/trainset_expression_data.Rdata')
mat[1:4, 1:4]  # rownames = symbol
org_dat[1:4, 1:4]  # rownames = ensembl
dat <- org_dat
rownames(dat) <- substring(rownames(dat), 1, 15)
dat[1:4, 1:4]
## 1.1 countsTPM----
library(IOBR)
dat_c2t <- count2tpm(countMat = dat, 
                     idType = 'Ensembl',
                     org = "hsa"
                     )
write.table(dat_c2t, file = "EXPR.txt")
## 1.2 countsCPM----
# dat_c2c <- log2(edgeR::cpm(mat)+1)  


gene_expression<-read.table("EXPR.txt",row.names=1,header=TRUE, sep="\t", dec = ".",check.names=FALSE)
sample_names<-names(gene_expression)

## Read IPS genes and corresponding weights from tab-delimited text file "IPS_genes.txt"
# For different 
IPSG<-read.table("IPS_genes.txt",header=TRUE, sep="\t", dec = ".",check.names=FALSE)
unique_ips_genes<-as.vector(unique(IPSG$NAME))

IPS<-NULL
MHC<-NULL
CP<-NULL
EC<-NULL
SC<-NULL
AZ<-NULL

# Gene names in expression file
GVEC<-row.names(gene_expression)
# Genes names in IPS genes file
VEC<-as.vector(IPSG$GENE)
# Match IPS genes with genes in expression file
ind<-which(is.na(match(VEC,GVEC)))
# List genes missing or differently named
MISSING_GENES<-VEC[ind]
dat<-IPSG[ind,]
if (length(MISSING_GENES)>0) {
	cat("differently named or missing genes: ",MISSING_GENES,"\n")
}
for (x in 1:length(ind)) {
  print(IPSG[ind,])
}

for (i in 1:length(sample_names)) {	
	GE<-gene_expression[[i]]
	mGE<-mean(GE)
	sGE<-sd(GE)
	Z1<-(gene_expression[as.vector(IPSG$GENE),i]-mGE)/sGE
	W1<-IPSG$WEIGHT
	WEIGHT<-NULL
	MIG<-NULL
	k<-1
	for (gen in unique_ips_genes) {
		MIG[k]<- mean(Z1[which (as.vector(IPSG$NAME)==gen)],na.rm=TRUE)
		WEIGHT[k]<- mean(W1[which (as.vector(IPSG$NAME)==gen)])
		k<-k+1
	}
	WG<-MIG*WEIGHT
	MHC[i]<-mean(WG[1:10])
	CP[i]<-mean(WG[11:20])
	EC[i]<-mean(WG[21:24])
	SC[i]<-mean(WG[25:26])
	AZ[i]<-sum(MHC[i],CP[i],EC[i],SC[i])
	IPS[i]<-ipsmap(AZ[i])
	
	## Plot Immunophenogram
	data_a <- data.frame (start = c(0,2.5,5,7.5,10,15,seq(20,39),0,10,20,30), end = c(2.5,5,7.5,10,15,seq(20,40),10,20,30,40), y1=c(rep(2.6,26),rep(0.4,4)),y2=c(rep(5.6,26),rep(2.2,4)),z=c(MIG[c(21:26,11:20,1:10)],EC[i],SC[i],CP[i],MHC[i]),vcol=c(unlist(lapply(MIG[c(21:26,11:20,1:10)],mapcolors)), unlist(lapply(c(EC[i],SC[i],CP[i],MHC[i]),mapbw))), label = c(unique_ips_genes[c(21:26,11:20,1:10)],"EC","SC","CP","MHC"))
	data_a$label <- factor(data_a$label, levels=unique(data_a$label))
	plot_a1<-ggplot() + geom_rect(data=data_a, mapping=aes(xmin=start, xmax=end, ymin=y1, ymax=y2, fill=label), size=0.5,color="black", alpha=1) +  coord_polar() + scale_y_continuous(limits = c(0, 6)) + scale_fill_manual(values =as.vector(data_a$vcol),guide=FALSE) + theme_bw() + theme(panel.margin = unit(0, 'mm'), panel.grid.major = element_blank(),panel.grid.minor = element_blank(),panel.border = element_blank(),panel.background = element_blank(), axis.line = element_line(colour = "white"), axis.text=element_blank(), axis.ticks= element_blank()) + geom_text(aes(x=5, y=1.3, label="EC"), size=4) + geom_text(aes(x=15, y=1.3, label="SC"), size=4) + geom_text(aes(x=25, y=1.3, label="CP"), size=4) + geom_text(aes(x=35, y=1.3, label="MHC"), size=4)
	plot_a2<-plot_a1+geom_text(aes(x=1.25, y=4.1, label="+ Act CD4"), angle=78.75, size=4)+geom_text(aes(x=3.75, y=4.1, label="+ Act CD8"),angle=56.25, size=4)+geom_text(aes(x=6.25, y=4.1, label="+ Tem CD4"), angle=33.75,size=4)+geom_text(aes(x=8.75, y=4.1, label="+ Tem CD8"), angle=11.25,size=4)+geom_text(aes(x=17.5, y=4.1, label="- MDSC"), angle=-67.5,size=4)+geom_text(aes(x=12.5, y=4.1, label="- Treg"), angle=-22.5,size=4)	
	plot_a3<-plot_a2+geom_text(aes(x=20.5, y=4.1, label="PD-1 -"), angle=85.5, size=4)+geom_text(aes(x=21.5, y=4.1, label="CTLA4 -"), angle=76.5, size=4)+geom_text(aes(x=22.5, y=4.1, label="LAG3 -"), angle=67.5, size=4)+geom_text(aes(x=23.5, y=4.1, label="TIGIT -"), angle=58.5, size=4)+geom_text(aes(x=24.5, y=4.1, label="TIM3 -"), angle=49.5, size=4)+geom_text(aes(x=25.5, y=4.1, label="PD-L1 -"), angle=40.5, size=4)+geom_text(aes(x=26.5, y=4.1, label="PD-L2 -"), angle=31.5, size=4)+geom_text(aes(x=27.5, y=4.1, label="CD27 +"), angle=22.5, size=4)+geom_text(aes(x=28.5, y=4.1, label="ICOS +"), angle=13.5, size=4)+geom_text(aes(x=29.5, y=4.1, label="IDO1 -"), angle=4.5, size=4)
	plot_a4<-plot_a3+geom_text(aes(x=30.5, y=4.1, label="B2M +"), angle=-4.5, size=4)+geom_text(aes(x=31.5, y=4.1, label="TAP1 +"), angle=-13.5, size=4)+geom_text(aes(x=32.5, y=4.1, label="TAP2 +"), angle=-22.5, size=4)+geom_text(aes(x=33.5, y=4.1, label="HLA-A +"), angle=-31.5, size=4)+geom_text(aes(x=34.5, y=4.1, label="HLA-B +"), angle=-40.5, size=4)+geom_text(aes(x=35.5, y=4.1, label="HLA-C +"), angle=-49.5, size=4)+geom_text(aes(x=36.5, y=4.1, label="HLA-DPA1 +"), angle=-58.5, size=4)+geom_text(aes(x=37.5, y=4.1, label="HLA-DPB1 +"), angle=-67.5, size=4)+geom_text(aes(x=38.5, y=4.1, label="HLA-E +"), angle=-76.5, size=4)+geom_text(aes(x=39.5, y=4.1, label="HLA-F +"), angle=-85.5, size=4)
	plot_a5<-plot_a4+geom_text(aes(x=0, y=6, label=paste("Immunophenoscore: ",IPS[i],sep="")), angle=0,size=6,vjust=-0.5)+ theme(axis.title=element_blank())
	plot_a <-plot_a5 + theme(plot.margin=unit(c(0,0,0,0),"mm")) + geom_text(vjust=1.15,hjust=0,aes(x=25.5, y=6,label="\n\n\n\n   MHC: Antigen Processing                                 EC: Effector Cells\n   CP: Checkpoints | Immunomodulators              SC: Suppressor Cells\n\n", hjust = 0), size=4)

	## Legend sample-wise (averaged) z-scores
	data_b <- data.frame (start = rep(0,23), end = rep(0.7,23), y1=seq(0,22,by=1), y2=seq(1,23,by=1),z=seq(-3,3,by=6/22),vcol=c(unlist(lapply(seq(-3,3,by=6/22),mapcolors))), label = LETTERS[1:23])
	data_b_ticks <- data.frame(x = rep(1.2, 7), value = seq(-3,3, by=1), y = seq(0,6, by=1)*(22/6) +0.5)
	legendtheme <- theme(plot.margin = unit(c(2,0,2,0),"inch"), panel.margin = unit(0,"null"), panel.grid.major = element_blank(),panel.grid.minor = element_blank(),panel.border = element_blank(),panel.background = element_blank(), axis.line = element_line(colour = "white"), axis.text=element_blank(), axis.ticks= element_blank(), axis.title.x=element_blank())
	plot_b<-ggplot(hjust=0) + geom_rect(data=data_b, mapping=aes(xmin=start, xmax=end, ymin=y1, ymax=y2, fill=label), size=0.5,color="black", alpha=1) + scale_x_continuous(limits = c(0, 1.5),expand = c(0,0)) + scale_fill_manual(values =as.vector(data_b$vcol),guide=FALSE) + geom_text(data=data_b_ticks, aes(x=x, y=y, label=value),hjust="inward", size=4) +theme_bw() + legendtheme + ylab("Sample-wise (averaged) z-score") 
	
	## Legend weighted z-scores
	data_c <- data.frame (start = rep(0,23), end = rep(0.7,23), y1=seq(0,22,by=1), y2=seq(1,23,by=1),z=seq(-2,2,by=4/22),vcol=c(unlist(lapply(seq(-2,2,by=4/22),mapbw))), label = LETTERS[1:23])
	data_c_ticks <- data.frame(x = rep(1.2, 5), value = seq(-2,2, by=1), y = seq(0,4, by=1)*(22/4) +0.5)
	plot_c<-ggplot() + geom_rect(data=data_c, mapping=aes(xmin=start, xmax=end, ymin=y1, ymax=y2, fill=label), size=0.5,color="black", alpha=1) + scale_x_continuous(limits = c(0, 1.5),expand = c(0,0)) + scale_fill_manual(values =as.vector(data_c$vcol),guide=FALSE) + geom_text(data=data_c_ticks, aes(x=x, y=y, label=value),hjust="inward", size=4) +theme_bw() + legendtheme + ylab("Weighted z-score") 
	
	## Save plot to file (1 pdf file for each sample)
	file_name<-paste("IPS_",sample_names[i],".pdf",sep="")
	pdf(file_name, width=10, height=8)
	grid.arrange(plot_a,plot_b,plot_c, ncol=3, widths=c(0.8,0.1,0.1))
	dev.off()
}
DF<-data.frame(SAMPLE=sample_names,MHC=MHC,EC=EC,SC=SC,CP=CP,AZ=AZ,IPS=IPS)
write.table(DF,file="IPS.txt",row.names=FALSE, quote=FALSE,sep="\t")
barplot(DF[[7]],DF[[1]],col=c(rep("yellow",7),rep("green",4)))

####################################################
##
##   This R-script can be used to calculate Immunophenoscore (IPS) and generate Immunophenogram from "EXPR.txt" and "IPS_genes.txt"
##   (C) ICBI, Medical University of Innsbruck, Biocenter, Division of Bioinformatics
##   Version 1.0 08.07.2016
##   Needs packages ggplot2,grid,gridExtra
##
####################################################

library(ggplot2)
library(grid)
library(gridExtra)

## calculate Immunophenoscore
ipsmap<- function (x) {
	if (x<=0) {
		ips<-0
	} else {
		if (x>=3) {
		 ips<-10
		} else {
			ips<-round(x*10/3, digits=0)
		}
	}
	return(ips)
}

## Assign colors 
my_palette <- colorRampPalette(c("blue", "white", "red"))(n = 1000)
mapcolors<-function (x) {
		za<-NULL
		if (x>=3) {
			za=1000
		} else {
			if (x<=-3) {
				za=1
			} else {
				za=round(166.5*x+500.5,digits=0)
			}
		}
		return(my_palette[za])
}
my_palette2 <- colorRampPalette(c("black", "white"))(n = 1000)
mapbw<-function (x) {
		za2<-NULL
		if (x>=2) {
			za2=1000
		} else {
			if (x<=-2) {
				za2=1
			} else {
				za2=round(249.75*x+500.5,digits=0)
			}
		}
		return(my_palette2[za2])
}


## Read expression data from tab-delimited text file, with official human gene symbols (HGNC) in the first columns
## and expression values (i.e. log2(TPM+1)) for each sample in the other columns
gene_expression<-read.table("EXPR.txt",row.names=1,header=TRUE, sep="\t", dec = ".",check.names=FALSE)
sample_names<-names(gene_expression)

## Read IPS genes and corresponding weights from tab-delimited text file "IPS_genes.txt"
# For different 
IPSG<-read.table("IPS_genes.txt",header=TRUE, sep="\t", dec = ".",check.names=FALSE)
unique_ips_genes<-as.vector(unique(IPSG$NAME))

IPS<-NULL
MHC<-NULL
CP<-NULL
EC<-NULL
SC<-NULL
AZ<-NULL

# Gene names in expression file
GVEC<-row.names(gene_expression)
# Genes names in IPS genes file
VEC<-as.vector(IPSG$GENE)
# Match IPS genes with genes in expression file
ind<-which(is.na(match(VEC,GVEC)))
# List genes missing or differently named
MISSING_GENES<-VEC[ind]
dat<-IPSG[ind,]
if (length(MISSING_GENES)>0) {
	cat("differently named or missing genes: ",MISSING_GENES,"\n")
}
for (x in 1:length(ind)) {
  print(IPSG[ind,])
}

for (i in 1:length(sample_names)) {	
	GE<-gene_expression[[i]]
	mGE<-mean(GE)
	sGE<-sd(GE)
	Z1<-(gene_expression[as.vector(IPSG$GENE),i]-mGE)/sGE
	W1<-IPSG$WEIGHT
	WEIGHT<-NULL
	MIG<-NULL
	k<-1
	for (gen in unique_ips_genes) {
		MIG[k]<- mean(Z1[which (as.vector(IPSG$NAME)==gen)],na.rm=TRUE)
		WEIGHT[k]<- mean(W1[which (as.vector(IPSG$NAME)==gen)])
		k<-k+1
	}
	WG<-MIG*WEIGHT
	MHC[i]<-mean(WG[1:10])
	CP[i]<-mean(WG[11:20])
	EC[i]<-mean(WG[21:24])
	SC[i]<-mean(WG[25:26])
	AZ[i]<-sum(MHC[i],CP[i],EC[i],SC[i])
	IPS[i]<-ipsmap(AZ[i])
	
	## Plot Immunophenogram
	data_a <- data.frame (start = c(0,2.5,5,7.5,10,15,seq(20,39),0,10,20,30), end = c(2.5,5,7.5,10,15,seq(20,40),10,20,30,40), y1=c(rep(2.6,26),rep(0.4,4)),y2=c(rep(5.6,26),rep(2.2,4)),z=c(MIG[c(21:26,11:20,1:10)],EC[i],SC[i],CP[i],MHC[i]),vcol=c(unlist(lapply(MIG[c(21:26,11:20,1:10)],mapcolors)), unlist(lapply(c(EC[i],SC[i],CP[i],MHC[i]),mapbw))), label = c(unique_ips_genes[c(21:26,11:20,1:10)],"EC","SC","CP","MHC"))
	data_a$label <- factor(data_a$label, levels=unique(data_a$label))
	plot_a1<-ggplot() + geom_rect(data=data_a, mapping=aes(xmin=start, xmax=end, ymin=y1, ymax=y2, fill=label), size=0.5,color="black", alpha=1) +  coord_polar() + scale_y_continuous(limits = c(0, 6)) + scale_fill_manual(values =as.vector(data_a$vcol),guide=FALSE) + theme_bw() + theme(panel.margin = unit(0, 'mm'), panel.grid.major = element_blank(),panel.grid.minor = element_blank(),panel.border = element_blank(),panel.background = element_blank(), axis.line = element_line(colour = "white"), axis.text=element_blank(), axis.ticks= element_blank()) + geom_text(aes(x=5, y=1.3, label="EC"), size=4) + geom_text(aes(x=15, y=1.3, label="SC"), size=4) + geom_text(aes(x=25, y=1.3, label="CP"), size=4) + geom_text(aes(x=35, y=1.3, label="MHC"), size=4)
	plot_a2<-plot_a1+geom_text(aes(x=1.25, y=4.1, label="+ Act CD4"), angle=78.75, size=4)+geom_text(aes(x=3.75, y=4.1, label="+ Act CD8"),angle=56.25, size=4)+geom_text(aes(x=6.25, y=4.1, label="+ Tem CD4"), angle=33.75,size=4)+geom_text(aes(x=8.75, y=4.1, label="+ Tem CD8"), angle=11.25,size=4)+geom_text(aes(x=17.5, y=4.1, label="- MDSC"), angle=-67.5,size=4)+geom_text(aes(x=12.5, y=4.1, label="- Treg"), angle=-22.5,size=4)	
	plot_a3<-plot_a2+geom_text(aes(x=20.5, y=4.1, label="PD-1 -"), angle=85.5, size=4)+geom_text(aes(x=21.5, y=4.1, label="CTLA4 -"), angle=76.5, size=4)+geom_text(aes(x=22.5, y=4.1, label="LAG3 -"), angle=67.5, size=4)+geom_text(aes(x=23.5, y=4.1, label="TIGIT -"), angle=58.5, size=4)+geom_text(aes(x=24.5, y=4.1, label="TIM3 -"), angle=49.5, size=4)+geom_text(aes(x=25.5, y=4.1, label="PD-L1 -"), angle=40.5, size=4)+geom_text(aes(x=26.5, y=4.1, label="PD-L2 -"), angle=31.5, size=4)+geom_text(aes(x=27.5, y=4.1, label="CD27 +"), angle=22.5, size=4)+geom_text(aes(x=28.5, y=4.1, label="ICOS +"), angle=13.5, size=4)+geom_text(aes(x=29.5, y=4.1, label="IDO1 -"), angle=4.5, size=4)
	plot_a4<-plot_a3+geom_text(aes(x=30.5, y=4.1, label="B2M +"), angle=-4.5, size=4)+geom_text(aes(x=31.5, y=4.1, label="TAP1 +"), angle=-13.5, size=4)+geom_text(aes(x=32.5, y=4.1, label="TAP2 +"), angle=-22.5, size=4)+geom_text(aes(x=33.5, y=4.1, label="HLA-A +"), angle=-31.5, size=4)+geom_text(aes(x=34.5, y=4.1, label="HLA-B +"), angle=-40.5, size=4)+geom_text(aes(x=35.5, y=4.1, label="HLA-C +"), angle=-49.5, size=4)+geom_text(aes(x=36.5, y=4.1, label="HLA-DPA1 +"), angle=-58.5, size=4)+geom_text(aes(x=37.5, y=4.1, label="HLA-DPB1 +"), angle=-67.5, size=4)+geom_text(aes(x=38.5, y=4.1, label="HLA-E +"), angle=-76.5, size=4)+geom_text(aes(x=39.5, y=4.1, label="HLA-F +"), angle=-85.5, size=4)
	plot_a5<-plot_a4+geom_text(aes(x=0, y=6, label=paste("Immunophenoscore: ",IPS[i],sep="")), angle=0,size=6,vjust=-0.5)+ theme(axis.title=element_blank())
	plot_a <-plot_a5 + theme(plot.margin=unit(c(0,0,0,0),"mm")) + geom_text(vjust=1.15,hjust=0,aes(x=25.5, y=6,label="\n\n\n\n   MHC: Antigen Processing                                 EC: Effector Cells\n   CP: Checkpoints | Immunomodulators              SC: Suppressor Cells\n\n", hjust = 0), size=4)

	## Legend sample-wise (averaged) z-scores
	data_b <- data.frame (start = rep(0,23), end = rep(0.7,23), y1=seq(0,22,by=1), y2=seq(1,23,by=1),z=seq(-3,3,by=6/22),vcol=c(unlist(lapply(seq(-3,3,by=6/22),mapcolors))), label = LETTERS[1:23])
	data_b_ticks <- data.frame(x = rep(1.2, 7), value = seq(-3,3, by=1), y = seq(0,6, by=1)*(22/6) +0.5)
	legendtheme <- theme(plot.margin = unit(c(2,0,2,0),"inch"), panel.margin = unit(0,"null"), panel.grid.major = element_blank(),panel.grid.minor = element_blank(),panel.border = element_blank(),panel.background = element_blank(), axis.line = element_line(colour = "white"), axis.text=element_blank(), axis.ticks= element_blank(), axis.title.x=element_blank())
	plot_b<-ggplot(hjust=0) + geom_rect(data=data_b, mapping=aes(xmin=start, xmax=end, ymin=y1, ymax=y2, fill=label), size=0.5,color="black", alpha=1) + scale_x_continuous(limits = c(0, 1.5),expand = c(0,0)) + scale_fill_manual(values =as.vector(data_b$vcol),guide=FALSE) + geom_text(data=data_b_ticks, aes(x=x, y=y, label=value),hjust="inward", size=4) +theme_bw() + legendtheme + ylab("Sample-wise (averaged) z-score") 
	
	## Legend weighted z-scores
	data_c <- data.frame (start = rep(0,23), end = rep(0.7,23), y1=seq(0,22,by=1), y2=seq(1,23,by=1),z=seq(-2,2,by=4/22),vcol=c(unlist(lapply(seq(-2,2,by=4/22),mapbw))), label = LETTERS[1:23])
	data_c_ticks <- data.frame(x = rep(1.2, 5), value = seq(-2,2, by=1), y = seq(0,4, by=1)*(22/4) +0.5)
	plot_c<-ggplot() + geom_rect(data=data_c, mapping=aes(xmin=start, xmax=end, ymin=y1, ymax=y2, fill=label), size=0.5,color="black", alpha=1) + scale_x_continuous(limits = c(0, 1.5),expand = c(0,0)) + scale_fill_manual(values =as.vector(data_c$vcol),guide=FALSE) + geom_text(data=data_c_ticks, aes(x=x, y=y, label=value),hjust="inward", size=4) +theme_bw() + legendtheme + ylab("Weighted z-score") 
	
	## Save plot to file (1 pdf file for each sample)
	file_name<-paste("IPS_",sample_names[i],".pdf",sep="")
	pdf(file_name, width=10, height=8)
	grid.arrange(plot_a,plot_b,plot_c, ncol=3, widths=c(0.8,0.1,0.1))
	dev.off()
}
DF<-data.frame(SAMPLE=sample_names,MHC=MHC,EC=EC,SC=SC,CP=CP,AZ=AZ,IPS=IPS)
write.table(DF,file="IPS.txt",row.names=FALSE, quote=FALSE,sep="\t")
barplot(DF[[7]],DF[[1]],col=c(rep("yellow",7),rep("green",4)))


###### step09_plot_EffectSize
rm(list = ls()) 
options(stringsAsFactors = F)
library(ggplot2)
library(ggpubr)
library(ggstatsplot)
library(smplot2)
library(ggridges)
library(ggsci)
library(patchwork)
library(cowplot)
library(stringr)
library(forcats)
library(tgutil) #remotes::install_github("tanaylab/tgutil")

# 0. load data----
options(scipen=1000, digits=4)
testPtype <- fread_rownames('seleted_data.csv',row.var = NULL)
testPtype[1:4, 1:4]
# 
df_rs <- read.csv('20251125pd.csv',row.names = 1)

# load('predict_results_by_oncoPredict.Rdata') 
# # -----: cluster-----
# load('prepare_data_for_predict.Rdata')

head(df_rs)
identical(rownames(testPtype), rownames(df_rs))
df_rs$risk_level <- factor(ifelse(df_rs$risk_score > median(df_rs$risk_score),
? ? ? ? ? ? ? ? ? ? ? ? ? ? ? ? ? ?'High','Low'),levels = c('Low','High'))
head(df_rs)
table(df_rs$risk_level)
group_list <- df_rs$risk_level

# 1. visualization----
## 1.1 prepare data---- 
## remove na
df.drug <- testPtype %>%
? dplyr::select_if(~ !any(is.na(.))) %>% as.matrix()
df.drug[1:4, 1:4] 

# 4. PI3K/AKT/mTOR drug list (reviewer response)
pathway_drugs <- c("Alpelisib", 'Duvelisib','Copanlisib','Idelalisib','Umbralisib',# PI3K inhibitors
? ? ? ? ? ? ? ? ? ?"Everolimus", 'Sirolimus','Temsirolimus', ? ? ? ? ? ? ? ? ? ? ? # mTOR inhibitors
? ? ? ? ? ? ? ? ? ?"Capivasertib", "Ipatasertib", ? ? ? ? ? ? ? ? ? ? ? ? ? ? ? ? ?# AKT inhibitors
? ? ? ? ? ? ? ? ? ?'Buparlisib' ? ? ? ? ? ? ? ? ? ? ? ? ? ? ? ? ? ? ? ? ? ? ? ? ? ?# pan-PI3K inhibitor
? ? ? ? ? ? ? ? ? ?)%>% str_to_title() %>% sort()
head(pathway_drugs)

drug_wilcox <- apply(df.drug, 2, function(x){ 
? wilcox.test(x ~ group_list)$p.value}) 

drug_filter <- names(drug_wilcox[drug_wilcox < 0.05]) 
head(drug_filter)
duplicated(drug_filter) %>% table()
filter.drug <- str_split(drug_filter,'_',simplify = T)[,1] %>% unique()
head(filter.drug)
duplicated(filter.drug) %>% table()
filter.drug[duplicated(filter.drug)]
# drug.overlap <- intersect(pathway_drugs, filter.drug)
drug.overlap <- filter.drug

df.clean <- df.drug[,!duplicated(str_split(colnames(df.drug),'_',simplify = T)[,1])] %>% 
? as.data.frame()
df.clean[1:4, 1:4]
colnames(df.clean) <- str_split(colnames(df.clean),'_',simplify = T)[,1]
head(df.clean)[,1:4]
df.clean <- log(df.clean[,drug.overlap])
head(df.clean)

## 1.2 boxplot + corplot----
p_list <- lapply(1:ncol(df.clean), function(i){
? #i = 1
? pro <- colnames(df.clean)[i]
? print(pro)
? df <- data.frame(IC50 = df.clean[,i],
? ? ? ? ? ? ? ? ? ?Group = group_list,
? ? ? ? ? ? ? ? ? ?Score = df_rs$risk_score)
? 
? p <- wilcox.test(df[which(df$Group == "High"),'IC50'],
? ? ? ? ? ? ? ? ? ?df[which(df$Group == "Low"),'IC50'])$p.value
? p
? p_drug <- ggplot(data = df,
? ? ? ? ? ? ? ? ? ?aes(x = Group, y = IC50, fill = Group))+
? ? scale_fill_manual(values = pal_npg("nrc")(2)) + 
? ? geom_violin(alpha=0.4, position = position_dodge(width = .75),
? ? ? ? ? ? ? ? size=0.2, color="black") + 
? ? geom_boxplot(notch = TRUE, outlier.size = -1, 
? ? ? ? ? ? ? ? ?color="black", lwd=0.2, alpha = 0.7)+ 
? ? geom_point(shape = 21, size=1, 
? ? ? ? ? ? ? ?position = position_jitterdodge(), 
? ? ? ? ? ? ? ?color="red", alpha=1)+ 
? ? ylab('IC50') + xlab("")+labs(title = pro)+
? ? theme_bw() +
? ? annotate(geom="text", cex=4,
? ? ? ? ? ? ?x=0.8, y=ceiling(max(df$IC50)), 
? ? ? ? ? ? ?label=paste0("p ", ifelse(p<0.001, "< 0.001", paste0("= ",round(p,3)))), 
? ? ? ? ? ? ?fontface = 'italic',
? ? ? ? ? ? ?color="black") + 
? ? theme(legend.position = "none",
? ? ? ? ? panel.grid = element_line(colour = 'white'),
? ? ? ? ? axis.title = element_text(size = 12),
? ? ? ? ? axis.text = element_text(face ='bold',size = 10))
? p_drug 
? 
? ## cor plot
? res <- cor.test(df$Score, df$IC50, method = 'spearman')
? res$p.value
? corr.plot <- ggplot(data = df, mapping = aes(x = Score, y = IC50)) +
? ? geom_point(shape = 21, fill = '#0f993d', color = 'white', size = 1) + 
? ? geom_smooth(method = 'lm', se =T)+xlab("")+
? ? sm_statCorr(color = 'grey',
? ? ? ? ? ? ? ? corr_method = 'spearman')+
? ? scale_x_continuous(expand = c(0,0))+
? ? #scale_y_continuous(expand = c(0,0))+
? ? theme(panel.grid = element_line(colour = 'white'),
? ? ? ? ? axis.title = element_text(size = 12),
? ? ? ? ? axis.text = element_text(face ='bold',size = 10))
? 
? corr.plot
? all.plot <- p_drug | corr.plot + 
? ? plot_annotation(title = pro) &
? ? theme(plot.title = element_text(size = 20,face = 'bold',hjust = 0.5))
? 
})
SavDir <- 'output/trainset/plot/'
pdf(paste0(SavDir,'Boxplot.pdf'),height = 16, width = 12)
plot_grid(plotlist = p_list, nrow=6 ) 
dev.off()

## 1.3 alternative plot----
p2_list <- lapply(1:ncol(df.clean), function(i){
? #i = 1
head(df.clean)
drug_name <- drug.overlap[i]
print(drug_name)
df_density <- data.frame(IC50 = df.clean[,i],
? ? ? ? ? ? ? ? ? ? ? ? ?Group = group_list,
? ? ? ? ? ? ? ? ? ? ? ? ?Score = df_rs$risk_score)
head(df_density)
ct <- cor.test(df_density$IC50, df_density$Score, method = "spearman")
r_text <- paste0("R = ", round(ct$estimate, 2),
? ? ? ? ? ? ? ? ?", p = ", format(ct$p.value, digits = 2))
print(r_text)

plot_density <- ggscatterhist(
? df_density, x = "Score", y = "IC50",
? color = "Group", fill = "Group",
? # palette = c("Low" = "#4B4BAF", "High" = "#C7A642"),
? palette = c("Low" = "#00468BFF", "High" = "#ED0000FF"),
? #'#00468BFF','#ED0000FF'
? # ---- add statistic results ---- ## use ?ggscatter to see the explanation
? cor.coef = TRUE,
? cor.method = 'spearman',
? conf.int = TRUE,
? conf.int.level = 0.95,
? # ---- scatter plot settings ----
? alpha = 1.0,
? shape=c(20), #dot
? margin.plot = "density",
? add = 'reg.line',
? margin.params = list(fill = "Group",size = 0.3),
? # ---- legend position settings ----
? legend = c(0.9,0.2),
? # ---- axis labels settings ----
? title = drug_name,
? xlab = "RiskScore",
? ylab = paste0(drug_name, " sensitivity (IC50)")
? ) 
print(plot_density)
})

final_plot <- wrap_plots(plotlist = p2_list, nrow = 3,ncol = 3)
pdf(paste0(SavDir,'Densityplot.pdf'),height = 12, width = 18)
plot_grid(plotlist = final_plot, nrow=1 ) 
dev.off()


###### Violin of the dat_drug. 
rm(list = ls()) ?## ~
options(stringsAsFactors = F)
library(ggplot2)
library(ggpubr)
library(ggstatsplot)
library(ggsci)
library(stringr)
library(forcats)
library(data.table)

# ------ 
# ---oncoPredict---
load('predict_results_by_oncoPredict.Rdata') 
# -----: cluster-----
load('prepare_data_for_predict.Rdata')
head(phe)
table(phe$Risk_level)
group_list <- ?phe$Risk_level 

# ----------
ls()
testExprData[1:4,1:4] 
dim(testExprData) ?# ?17297 ? 117
testPtype[1:4, 1:4]
dim(testPtype) ?# 117 199

# ---------- 
table(group_list)

# ----------
org_drug <- as.data.frame(testPtype)
rownames(org_drug) <- org_drug$V1
org_drug[1:4, 1:4]
dat_drug <- org_drug[, -1]
dat_drug[1:4,1:4]

name_drug <- str_split(colnames(dat_drug), '_', simplify = T)[, 1]
str(name_drug)
colnames(dat_drug) <- name_drug
dat_drug[1:4, 1:4]
dim(dat_drug) ?# 117 198
head(phe)
identical(rownames(dat_drug), rownames(phe))

## ------
#WilcoxonMann-Whitney
drug_wilcox <- apply(dat_drug, 2, function(x){ 
? wilcox.test(x~group_list)$p.value })

drug_filter <- names(drug_wilcox[drug_wilcox < 0.001])
length(drug_filter)
pdata_filter <- dat_drug[,drug_filter]
pdata_filter[1:4, 1:4]

# drug_filter <- names(drug_wilcox[drug_wilcox < 0.01])
# length(drug_filter)


# -----Visualization-----
## ------
p_list <- lapply(1:ncol(pdata_filter), function(i){
? ?#i = 1
? pro <- colnames(pdata_filter)[i]
? print(pro)
? df <- data.frame(IC50 = pdata_filter[,i],
? ? ? ? ? ? ? ? ? ?group = group_list)

? col_values <- c('#00468BFF','#ED0000FF')# 
? p_drug <- ggplot(data = df,
? ? ? ? ? ? ? ? aes(y = IC50,
? ? ? ? ? ? ? ? ? ? x = group))+
? ? ? ? ? ? geom_boxplot(fill = col_values )+
? ? ? ? ? ? #stat_compare_means(label.x.npc = "left")+
? ? ? ? ? ? theme_ggstatsplot()+
? ? ? ? ? ? theme(plot.title = element_text(size = 15,hjust = 0.5), 
? ? ? ? ? ? ? ? ? #text = element_text(family = "Arial",face = 'bold',size=12),
? ? ? ? ? ? ? ? ? axis.line.x = element_line(colour = 'black',linetype = 'solid'),
? ? ? ? ? ? ? ? ? axis.line.y.left = element_line(colour = 'black',linetype = 'solid'),
? ? ? ? ? ? ? ? ? panel.grid = element_line(colour ="white"))+
? ? ? ? ? ? ylab('Predicted IC50') +
? ? ? ? ? ? xlab('Cluster')+
? ? ? ? ? ? ggtitle(pro)
? p_drug 
})
library(cowplot)
plot_grid(plotlist = p_list, ncol=4 ) 
ggsave(filename = 'boxplot_by_oncoPredict.pdf', height = 15, width = 12,limitsize = FALSE)

####### ¡£
p_list <- lapply(1:ncol(pdata_filter), function(i){
? #i = 1
? pro <- colnames(pdata_filter)[i]
? print(pro)
? df <- data.frame(IC50 = pdata_filter[,i],
? ? ? ? ? ? ? ? ? ?group = group_list)
? p <- wilcox.test(df[which(df$group == "High"),'IC50'],
? ? ? ? ? ? ? ? ? ?df[which(df$group == "Low"),'IC50'])$p.value
? p
? col_values <- c('#00468BFF','#ED0000FF')# 
? p_drug <- ggplot(data = df,
? ? ? ? ? ? ? ? ? ?aes(x = group, y = IC50, fill = group))+
? ? scale_fill_manual(values = pal_npg("nrc")(2)) + 
? ? geom_violin(alpha=0.4, position = position_dodge(width = .75),
? ? ? ? ? ? ? ? size=0.8, color="black") + 
? ? geom_boxplot(notch = TRUE, outlier.size = -1, 
? ? ? ? ? ? ? ? ?color="black", lwd=0.8, alpha = 0.7)+ 
? ? geom_point(shape = 21, size=1, 
? ? ? ? ? ? ? ?position = position_jitterdodge(), 
? ? ? ? ? ? ? ?color="black", alpha=1)+ 
? ? ylab('IC50') + xlab("")+labs(title = pro)+
? ? theme_bw() +
? ? annotate(geom="text", cex=4,
? ? ? ? ? ? ?x=0.8, y=ceiling(max(df$IC50)), 
? ? ? ? ? ? ?label=paste0("p", ifelse(p<0.001, "< 0.001", paste0("= ",round(p,3)))), 
? ? ? ? ? ? ?fontface = 'italic',
? ? ? ? ? ? ?color="black") + 
? ? theme(legend.position = "none",
? ? ? ? ? panel.grid = element_line(colour = 'white'),
? ? ? ? ? axis.title = element_text(size = 12),
? ? ? ? ? axis.text = element_text(face ='bold',size = 10))
? p_drug 
})
library(cowplot)
plot_grid(plotlist = p_list, ncol=8 ) 
