# Supplementary material for: Carbohydrate metabolism and autophagy signature predicts prognosis and immune microenvironment of acute myeloid leukemia
Source: PeerJ. 2026 May 22;14:e21168. doi: 10.7717/peerj.21168 (PMC13200625; doi:10.7717/peerj.21168)
Supplement: Supplemental Information 5 [file peerj-14-21168-s005.xls]

## Sheet: Sheet1
ITEM TO CHECK	IMPORTANCE	CHECKLIST
EXPERIMENTAL DESIGN
Definition of experimental and control groups	E	Our cohort part in manuscriptpart （page5-6，line126-138）
Number within each group	E	Our cohort part in manuscriptpart （page5-6，line126-138）
Assay carried out by core lab or investigator's lab?	D	investigator's lab
Acknowledgement of authors' contributions	D	Not Applicable
SAMPLE
Description	E	Our cohort
Volume/mass of sample processed	D	Our cohort
Microdissection or macrodissection	E	Not Applicable
Processing procedure	E	Not Applicable
If frozen - how and how quickly?	E	Not Applicable
If fixed - with what, how quickly?	E	Not Applicable
Sample storage conditions and duration (especially for FFPE samples)	E	Not Applicable
NUCLEIC ACID EXTRACTION
Procedure and/or instrumentation	E	Expression Levels Acquired through Quantitative Real-time PCR (RT-qPCR) part in manuscriptpart （page9，line207-220）
Name of kit and details of any modifications	E	Expression Levels Acquired through Quantitative Real-time PCR (RT-qPCR) part in manuscriptpart （page9，line207-220）
Source of additional reagents used	D	Expression Levels Acquired through Quantitative Real-time PCR (RT-qPCR) part in manuscriptpart （page9，line207-220）
Details of DNase or RNAse treatment	E	Expression Levels Acquired through Quantitative Real-time PCR (RT-qPCR) part in manuscriptpart （page9，line207-220）
Contamination assessment (DNA or RNA)	E	Expression Levels Acquired through Quantitative Real-time PCR (RT-qPCR) part in manuscriptpart （page9，line207-220）
Nucleic acid quantification	E	Expression Levels Acquired through Quantitative Real-time PCR (RT-qPCR) part in manuscriptpart （page9，line207-220）
Instrument and method	E	Expression Levels Acquired through Quantitative Real-time PCR (RT-qPCR) part in manuscriptpart （page9，line207-220）
Purity (A260/A280)	D
Yield	D
RNA integrity method/instrument	E	Expression Levels Acquired through Quantitative Real-time PCR (RT-qPCR) part in manuscriptpart （page9，line207-220）
RIN/RQI or Cq of 3' and 5' transcripts	E	Supplementary Table S10. Primer sequence
Electrophoresis traces	D
Inhibition testing (Cq dilutions, spike or other)	E	Expression Levels Acquired through Quantitative Real-time PCR (RT-qPCR) part in manuscriptpart （page9，line207-220）
REVERSE TRANSCRIPTION
Complete reaction conditions	E	Expression Levels Acquired through Quantitative Real-time PCR (RT-qPCR) part in manuscriptpart （page9，line207-220）
Amount of RNA and reaction volume	E	Expression Levels Acquired through Quantitative Real-time PCR (RT-qPCR) part in manuscriptpart （page9，line207-220）
Priming oligonucleotide (if using GSP) and concentration	E	Expression Levels Acquired through Quantitative Real-time PCR (RT-qPCR) part in manuscriptpart （page9，line207-220）
Reverse transcriptase and concentration	E	Expression Levels Acquired through Quantitative Real-time PCR (RT-qPCR) part in manuscriptpart （page9，line207-220）
Temperature and time	E	Expression Levels Acquired through Quantitative Real-time PCR (RT-qPCR) part in manuscriptpart （page9，line207-220）
Manufacturer of reagents and catalogue numbers	D	Expression Levels Acquired through Quantitative Real-time PCR (RT-qPCR) part in manuscriptpart （page9，line207-220）
Cqs with and without RT	D*	Expression Levels Acquired through Quantitative Real-time PCR (RT-qPCR) part in manuscriptpart （page9，line207-220）
Storage conditions of cDNA	D	Expression Levels Acquired through Quantitative Real-time PCR (RT-qPCR) part in manuscriptpart （page9，line207-220）
qPCR TARGET INFORMATION
If multiplex, efficiency and LOD of each assay.	E	No applicable.
Sequence accession number	E	No applicable.
Location of amplicon	D	No applicable.
Amplicon length	E	No applicable.
In silico specificity screen (BLAST, etc)	E	No applicable.
Pseudogenes, retropseudogenes or other homologs?	D	No applicable.
Sequence alignment	D	No applicable.
Secondary structure analysis of amplicon	D	No applicable.
Location of each primer by exon or intron (if applicable)	E	No applicable.
What splice variants are targeted?	E	No applicable.
qPCR OLIGONUCLEOTIDES
Primer sequences	E	Supplementary Table S10. Primer sequence
RTPrimerDB Identification Number	D	No applicable.
Probe sequences	D**	No applicable.
Location and identity of any modifications	E	No applicable.
Manufacturer of oligonucleotides	D	No applicable.
Purification method	D	Expression Levels Acquired through Quantitative Real-time PCR (RT-qPCR) part in manuscriptpart （page9，line207-220）
qPCR PROTOCOL
Complete reaction conditions	E	Expression Levels Acquired through Quantitative Real-time PCR (RT-qPCR) part in manuscript part （page9，line207-220）
Reaction volume and amount of cDNA/DNA	E	Expression Levels Acquired through Quantitative Real-time PCR (RT-qPCR) part in manuscript
Primer, (probe), Mg++ and dNTP concentrations	E	Expression Levels Acquired through Quantitative Real-time PCR (RT-qPCR) part in manuscript （page9，line207-220）
Polymerase identity and concentration	E	Expression Levels Acquired through Quantitative Real-time PCR (RT-qPCR) part in manuscript
Buffer/kit identity and manufacturer	E	Expression Levels Acquired through Quantitative Real-time PCR (RT-qPCR) part in manuscript （page9，line207-220）
Exact chemical constitution of the buffer	D
Additives (SYBR Green I, DMSO, etc.)	E	Expression Levels Acquired through Quantitative Real-time PCR (RT-qPCR) part in manuscript （page9，line207-220）
Manufacturer of plates/tubes and catalog number	D	Expression Levels Acquired through Quantitative Real-time PCR (RT-qPCR) part in manuscript （page9，line207-220）
Complete thermocycling parameters	E	Expression Levels Acquired through Quantitative Real-time PCR (RT-qPCR) part in manuscript （page9，line207-220）
Reaction setup (manual/robotic)	D	Expression Levels Acquired through Quantitative Real-time PCR (RT-qPCR) part in manuscript （page9，line207-220）
Manufacturer of qPCR instrument	E	Expression Levels Acquired through Quantitative Real-time PCR (RT-qPCR) part in manuscript （page9，line207-220）
qPCR VALIDATION
Evidence of optimisation (from gradients)	D	No applicable.
Specificity (gel, sequence, melt, or digest)	E	No applicable.
For SYBR Green I, Cq of the NTC	E	Expression Levels Acquired through Quantitative Real-time PCR (RT-qPCR) part in manuscript （page9，line207-220）
Standard curves with slope and y-intercept	E	No applicable.
PCR efficiency calculated from slope	E	Expression Levels Acquired through Quantitative Real-time PCR (RT-qPCR) part in manuscript （page9，line207-220）
Confidence interval for PCR efficiency or standard error	D	No applicable.
r2 of standard curve	E	No applicable.
Linear dynamic range	E	Expression Levels Acquired through Quantitative Real-time PCR (RT-qPCR) part in manuscript （page9，line207-220）
Cq variation at lower limit	E	No applicable.
Confidence intervals throughout range	D	No applicable.
Evidence for limit of detection	E	No applicable.
If multiplex, efficiency and LOD of each assay.	E	No applicable.
DATA ANALYSIS
qPCR analysis program (source, version)	E	Expression Levels Acquired through Quantitative Real-time PCR (RT-qPCR) part in manuscript （page9，line207-220）
Cq method determination	E	Expression Levels Acquired through Quantitative Real-time PCR (RT-qPCR) part in manuscript （page9，line207-220）
Outlier identification and disposition	E	miRNA with the Cq values greater than 40 were defined the Cq values of 40.
Results of NTCs	E	Expression Levels Acquired through Quantitative Real-time PCR (RT-qPCR) part in manuscript （page9，line207-220）
Justification of number and choice of reference genes	E	Expression Levels Acquired through Quantitative Real-time PCR (RT-qPCR) part in manuscript （page9，line207-220）
Description of normalisation method	E	Expression Levels Acquired through Quantitative Real-time PCR (RT-qPCR) part in manuscript （page9，line207-220）
Number and concordance of biological replicates	D	No applicable.
Number and stage (RT or qPCR) of technical replicates	E	No applicable.
Repeatability (intra-assay variation)	E	No applicable.
Reproducibility (inter-assay variation, %CV)	D	No applicable.
Power analysis	D	No applicable.
Statistical methods for result significance	E	Statistical Analysis （page9，line221-218）
Software (source, version)	E	Statistical Analysis（page9，line221-218）
Cq or raw data submission using RDML	D	No applicable.
Table 1. MIQE checklist for authors, reviewers and editors. All essential information (E) must be submitted with the manuscript. Desirable
information (D) should be submitted if available. If using primers obtained from RTPrimerDB, information on qPCR target, oligonucleotides,
protocols and validation is available from that source.
*: Assessing the absence of DNA using a no RT assay is essential when first extracting RNA. Once the sample has been validated as
RDNA-free, inclusion of a no-RT control is desirable, but no longer essential.
**: Disclosure of the probe sequence is highly desirable and strongly encouraged. However, since not all commercial pre-designed assay
vendors provide this information, it cannot be an essential requirement. Use of such assays is advised against.
